# Supplementary material for: HIV and its associated factors among people who inject drugs in Mizoram, Northeast India
Source: PLoS One. 2023 May 22;18(5):e0286009. doi: 10.1371/journal.pone.0286009 (PMC10202280; doi:10.1371/journal.pone.0286009)
Supplement: S1 Dataset — (XLSX) [file pone.0286009.s002.xlsx]

## Sheet: Sheet1
death	RegiYear	typology	Mstatus	Edu	Employment	Income	InjectingDrugs	Drugname	NeedleSyringes	Concomitalchol	Sexwork	samesex	Condomuse	Condomusenpay	ActiveDrop	HIVstatus	ARTHIVposi	ARTcurrent	Area	Myyear	Agecat	EduCat
alive	2019	IDU	Married	Higher (10-12 years)	Empolyed	3000-6000	Yes	Heroin	No	Yes	No				Drop	Yes	No		1	2017-2021	18-24 yrs	Higher (10-12 years)
alive	2019	IDU	Divorced/separated	Higher (10-12 years)	Empolyed	None	Yes	Heroin	No	Yes	No				Active	Yes	Yes		1	2017-2021	18-24 yrs	Higher (10-12 years)
alive	2019	IDU	not married	Higher (10-12 years)	Empolyed	None	Yes	Heroin	No	Yes	No				Active	No			1	2017-2021	35+ yrs	Higher (10-12 years)
alive	2019	IDU	not married	Higher (10-12 years)	Unemployed	None	Yes	Heroin	No	Yes	No				Active	Yes	Yes		1	2017-2021	25-34 yrs	Higher (10-12 years)
alive	2019	IDU	Divorced/separated	Higher (10-12 years)	Unemployed	None	Yes	Heroin	No	Yes	No				Active	Yes	Yes		1	2017-2021	18-24 yrs	Higher (10-12 years)
alive	2019	IDU	not married	Higher (10-12 years)	Unemployed	None	Yes	Heroin	No	Yes	No				Active	Yes	No		1	2017-2021	25-34 yrs	Higher (10-12 years)
alive	2019	IDU	not married	Higher (10-12 years)	Unemployed	None	Yes	Heroin	No	Yes	No				Active	No			1	2017-2021	18-24 yrs	Higher (10-12 years)
alive	2019	IDU	Married	Higher (10-12 years)	Empolyed	None	Yes	Heroin	No	Yes	No				Active	No			1	2017-2021	35+ yrs	Higher (10-12 years)
alive	2019	IDU	not married	Higher (10-12 years)	Unemployed	None	Yes	Heroin	No	Yes	No				Active	No			1	2017-2021	25-34 yrs	Higher (10-12 years)
Dead	2019	IDU	Married	Middile (7-9 years)	Empolyed	None	Yes	Heroin	No	Yes	No				Drop	No			1	2017-2021	18-24 yrs	Middile (7-9 years)
alive	2019	IDU	Married	Higher (10-12 years)	Empolyed	None	Yes	Heroin	No	Yes	No				Active	Yes	Yes		1	2017-2021	18-24 yrs	Higher (10-12 years)
alive	2019	IDU	not married	Middile (7-9 years)	Empolyed	6001-10,000	Yes	Heroin	No	Yes	No				Active	Yes	Yes		1	2017-2021	25-34 yrs	Middile (7-9 years)
alive	2019	IDU	not married	Higher (10-12 years)	Unemployed	None	Yes	Heroin	No	Yes	No				Drop	Yes	Yes		1	2017-2021	18-24 yrs	Higher (10-12 years)
alive	2019	IDU	Married	Higher (10-12 years)	Empolyed	> 10,000	Yes	Heroin	No	Yes	No				Active	No			1	2017-2021	25-34 yrs	Higher (10-12 years)
Dead	2019	IDU	Married	Higher (10-12 years)	Unemployed	None	Yes	Heroin	No	Yes	No				Drop	Yes	Yes		1	2017-2021	25-34 yrs	Higher (10-12 years)
alive	2019	IDU	Divorced/separated	Higher (10-12 years)	Empolyed	> 10,000	Yes	Heroin	No	Yes	No				Active	Yes	Yes	Yes	1	2017-2021	35+ yrs	Higher (10-12 years)
alive	2019	IDU	Married	Higher (10-12 years)	Empolyed	> 10,000	Yes	Heroin	No	Yes	No				Drop	No			1	2017-2021	25-34 yrs	Higher (10-12 years)
alive	2019	IDU	Divorced/separated	Middile (7-9 years)	Unemployed	None	Yes	Heroin	No	Yes	No				Active	Yes	Yes		1	2017-2021	25-34 yrs	Middile (7-9 years)
alive	2019	IDU	Married	Graduate and above	Empolyed	None	Yes	Heroin	No	Yes	No				Active	Yes	Yes		1	2017-2021	25-34 yrs	Graduate and above
alive	2019	IDU	Married	Higher (10-12 years)	Empolyed	3000-6000	Yes	Heroin	No	Yes	No				Active	No			1	2017-2021	25-34 yrs	Higher (10-12 years)
alive	2019	IDU	not married	Higher (10-12 years)	Unemployed	None	Yes	Heroin	No	Yes	No				Active	No			1	2017-2021	18-24 yrs	Higher (10-12 years)
alive	2019	IDU	Married	Middile (7-9 years)	Empolyed	> 10,000	Yes	Heroin	No	Yes	No				Active	No			1	2017-2021	25-34 yrs	Middile (7-9 years)
alive	2019	IDU	Married	Higher (10-12 years)	Unemployed	None	Yes	Heroin	No	Yes	No				Active	No			1	2017-2021	18-24 yrs	Higher (10-12 years)
alive	2019	IDU	Married	Middile (7-9 years)	Empolyed	6001-10,000	Yes	Heroin	No	Yes	No				Active	No			1	2017-2021	35+ yrs	Middile (7-9 years)
alive	2019	IDU	not married	Middile (7-9 years)	Empolyed	6001-10,000	Yes	Heroin	No	Yes	No				Active	No			1	2017-2021	18-24 yrs	Middile (7-9 years)
alive	2019	IDU	not married	Higher (10-12 years)	Unemployed	None	Yes	Heroin	No	Yes	No				Active	Yes	Yes		1	2017-2021	18-24 yrs	Higher (10-12 years)
alive	2019	IDU	not married	Higher (10-12 years)	Unemployed	None	Yes	Heroin	No	Yes	No				Active	Yes	Yes		1	2017-2021	18-24 yrs	Higher (10-12 years)
alive	2019	IDU	not married	Higher (10-12 years)	Unemployed	None	Yes	Heroin	No	Yes	No				Drop	No			1	2017-2021	18-24 yrs	Higher (10-12 years)
alive	2019	IDU	not married	Higher (10-12 years)	Unemployed	None	Yes	Heroin	No	Yes	No				Active	Yes	Yes		1	2017-2021	18-24 yrs	Higher (10-12 years)
alive	2019	IDU	not married	Middile (7-9 years)	Unemployed	None	Yes	Heroin	No	Yes	No				Active	No			1	2017-2021	25-34 yrs	Middile (7-9 years)
alive	2019	IDU	not married	Higher (10-12 years)	Unemployed	None	Yes	Heroin	No	Yes	No				Active	Yes	Yes		1	2017-2021	18-24 yrs	Higher (10-12 years)
alive	2019	IDU	not married	Higher (10-12 years)	Unemployed	None	Yes	Heroin	No	Yes	No				Active	No			1	2017-2021	18-24 yrs	Higher (10-12 years)
alive	2019	IDU	Married	Middile (7-9 years)	Empolyed	3000-6000	Yes	Heroin	No	Yes	No				Active	No			1	2017-2021	35+ yrs	Middile (7-9 years)
alive	2019	IDU	Married	Primary (0-6 years)	Unemployed	None	Yes	Heroin	No	Yes	No				Active	No			1	2017-2021	35+ yrs	Primary (0-6 years)
alive	2019	IDU	not married	Middile (7-9 years)	Empolyed	3000-6000	Yes	Heroin	No	Yes	No				Active	Yes	No		1	2017-2021	18-24 yrs	Middile (7-9 years)
alive	2019	IDU	not married	Higher (10-12 years)	Unemployed	None	Yes	Heroin	No	Yes	No				Active	No			1	2017-2021	25-34 yrs	Higher (10-12 years)
alive	2019	IDU	not married	Higher (10-12 years)	Unemployed	None	Yes	Heroin	No	Yes	No				Active	No			1	2017-2021	25-34 yrs	Higher (10-12 years)
alive	2020	IDU	not married	Primary (0-6 years)	Unemployed	< 3000	Yes	Heroin	Yes	Yes	No				Active	No			1	2017-2021	18-24 yrs	Primary (0-6 years)
alive	2020	IDU	Divorced/separated	Primary (0-6 years)	Unemployed	< 3000	Yes	Heroin	Yes	Yes	No				Active	Yes	Yes		1	2017-2021	25-34 yrs	Primary (0-6 years)
alive	2020	IDU	Divorced/separated	Middile (7-9 years)	Unemployed	< 3000	Yes	Heroin	Yes	Yes	No				Active	Yes	Yes		1	2017-2021	25-34 yrs	Middile (7-9 years)
alive	2020	IDU	Married	Higher (10-12 years)	Unemployed	None	Yes	Heroin	Yes	Yes	No				Active	No			1	2017-2021	18-24 yrs	Higher (10-12 years)
alive	2020	IDU	not married	Higher (10-12 years)	Empolyed	6001-10,000	Yes	Heroin	Yes	Yes	No				Active	No			1	2017-2021	25-34 yrs	Higher (10-12 years)
alive	2020	IDU	not married	Higher (10-12 years)	Unemployed	None	Yes	Heroin	Yes	Yes	No				Active	No			1	2017-2021	25-34 yrs	Higher (10-12 years)
alive	2020	IDU	Married	Higher (10-12 years)	Empolyed	None	Yes	Heroin	Yes	Yes	No				Active	No			1	2017-2021	18-24 yrs	Higher (10-12 years)
alive	2020	IDU	Married	Higher (10-12 years)	Empolyed	3000-6000	Yes	Heroin	Yes	Yes	No				Active	No			1	2017-2021	25-34 yrs	Higher (10-12 years)
alive	2020	IDU		Higher (10-12 years)	Empolyed	< 3000	Yes	Heroin	No	Yes	No				Active	No			1	2017-2021	18-24 yrs	Higher (10-12 years)
alive	2020	IDU	not married	Middile (7-9 years)	self-empolyed	3000-6000	Yes	Heroin	No	Yes	No				Active	Yes	Yes		1	2017-2021	25-34 yrs	Middile (7-9 years)
alive	2020	IDU	not married	Middile (7-9 years)	Empolyed	3000-6000	Yes	Heroin	No	Yes	No				Active	No			1	2017-2021	35+ yrs	Middile (7-9 years)
alive	2020	IDU	Married	Higher (10-12 years)	Empolyed	6001-10,000	Yes	Heroin	No	Yes	No				Active	No			1	2017-2021	25-34 yrs	Higher (10-12 years)
alive	2020	IDU	Divorced/separated	Graduate and above	Empolyed	> 10,000	Yes	Heroin	No	Yes	No				Active	Yes	Yes		1	2017-2021	35+ yrs	Graduate and above
alive	2020	IDU	not married	Higher (10-12 years)	Unemployed	None	Yes	Heroin	No	Yes	No				Active	No			1	2017-2021	25-34 yrs	Higher (10-12 years)
alive	2020	IDU	Married	Higher (10-12 years)	Empolyed	> 10,000	Yes	Heroin	No	Yes	No				Active	Yes	Yes		1	2017-2021	25-34 yrs	Higher (10-12 years)
alive	2020	IDU	Divorced/separated	Higher (10-12 years)	Unemployed	None	Yes	Heroin	No	Yes	No				Active	Yes	Yes		1	2017-2021	25-34 yrs	Higher (10-12 years)
alive	2020	IDU	Married	Middile (7-9 years)	Empolyed	3000-6000	Yes	Heroin	No	Yes	No				Active	No			1	2017-2021	18-24 yrs	Middile (7-9 years)
alive	2020	IDU	Married	Higher (10-12 years)	Empolyed	6001-10,000	Yes	Heroin	No	Yes	No				Active	No			1	2017-2021	18-24 yrs	Higher (10-12 years)
alive	2020	IDU	not married	Higher (10-12 years)	Unemployed	None	Yes	Heroin	No	Yes	No				Active	Yes	No		1	2017-2021	25-34 yrs	Higher (10-12 years)
alive	2020	IDU	not married	Higher (10-12 years)	Unemployed	None	Yes	Heroin	No	Yes	No				Active	No			1	2017-2021	18-24 yrs	Higher (10-12 years)
alive	2020	IDU	Married	Primary (0-6 years)	Empolyed	> 10,000	Yes	Heroin	No	Yes	No				Active	Yes	No		1	2017-2021	35+ yrs	Primary (0-6 years)
alive	2020	IDU	Married	Higher (10-12 years)	Empolyed	6001-10,000	Yes	Heroin	No	Yes	No				Active	No			1	2017-2021	18-24 yrs	Higher (10-12 years)
alive	2020	IDU	not married	Middile (7-9 years)	Empolyed	6001-10,000	Yes	Heroin	No	Yes	No				Active	No			1	2017-2021	18-24 yrs	Middile (7-9 years)
alive	2020	IDU	Married	Middile (7-9 years)	Empolyed	6001-10,000	Yes	Heroin	No	Yes	No				Active	Yes	No		1	2017-2021	18-24 yrs	Middile (7-9 years)
alive	2020	IDU	Divorced/separated	Higher (10-12 years)	Empolyed	3000-6000	Yes	Heroin	No	Yes	No				Active	No			1	2017-2021	25-34 yrs	Higher (10-12 years)
alive	2020	IDU	Married	Higher (10-12 years)	Empolyed	3000-6000	Yes	Heroin	No	Yes	No				Active	No			1	2017-2021	25-34 yrs	Higher (10-12 years)
alive	2020	IDU	not married	Higher (10-12 years)	Unemployed	None	Yes	Heroin	No	Yes	No				Active	No			1	2017-2021	18-24 yrs	Higher (10-12 years)
alive	2020	IDU	not married	Higher (10-12 years)	Empolyed	3000-6000	Yes	Heroin	No	Yes	No				Active	No			1	2017-2021	18-24 yrs	Higher (10-12 years)
alive	2020	IDU	not married	Middile (7-9 years)	Empolyed	3000-6000	Yes	Heroin	No	Yes	No				Active	Yes	Yes		1	2017-2021	18-24 yrs	Middile (7-9 years)
alive	2020	IDU	not married	Higher (10-12 years)	Empolyed	3000-6000	Yes	Heroin	No	Yes	No				Active	No			1	2017-2021	18-24 yrs	Higher (10-12 years)
alive	2020	IDU	not married	Middile (7-9 years)	Empolyed	3000-6000	Yes	Heroin	No	Yes	No				Active	No			1	2017-2021	35+ yrs	Middile (7-9 years)
alive	2020	IDU	Divorced/separated	Higher (10-12 years)	Unemployed	None	Yes	Heroin	No	Yes	No				Active	No			1	2017-2021	25-34 yrs	Higher (10-12 years)
alive	2020	IDU	not married	Higher (10-12 years)	Unemployed	None	Yes	Heroin	No	Yes	No				Active	No			1	2017-2021	18-24 yrs	Higher (10-12 years)
alive	2020	IDU	Married	Higher (10-12 years)	Empolyed	6001-10,000	Yes	Heroin	No	Yes	No				Active	No			1	2017-2021	25-34 yrs	Higher (10-12 years)
alive	2020	IDU	not married	Middile (7-9 years)	Empolyed	6001-10,000	Yes	Heroin	No	Yes	No				Active	No			1	2017-2021	25-34 yrs	Middile (7-9 years)
alive	2020	IDU	Married	Higher (10-12 years)	Empolyed	6001-10,000	Yes	Heroin	No	Yes	No				Active	No			1	2017-2021	18-24 yrs	Higher (10-12 years)
alive	2019	FIDU	Divorced/separated	Higher (10-12 years)	Empolyed	3000-6000	Yes	Heroin	Yes	Yes	No	No	No	No	Drop	Yes	Yes	No	1	2017-2021	25-34 yrs	Higher (10-12 years)
alive	2019	FIDU	Divorced/separated	Higher (10-12 years)	Empolyed	3000-6000	Yes	Heroin	Yes	No	No	No	No	No	Active	Yes	Yes	No	1	2017-2021	25-34 yrs	Higher (10-12 years)
alive	2019	FIDU	not married	Higher (10-12 years)	Unemployed	< 3000	Yes	Heroin	Yes	No	No	No	No	No	Active	Yes	Yes	No	1	2017-2021	25-34 yrs	Higher (10-12 years)
alive	2019	FIDU	Married	Higher (10-12 years)	Empolyed	< 3000	Yes	Heroin	Yes	No	No	No	No	No	Active	No	No	No	1	2017-2021	25-34 yrs	Higher (10-12 years)
alive	2019	FIDU	Divorced/separated	Higher (10-12 years)	Unemployed	< 3000	Yes	Heroin	No	Yes	Yes	No	No	No	Active	No	No	No	1	2017-2021	25-34 yrs	Higher (10-12 years)
alive	2019	FIDU	Married	Higher (10-12 years)	Empolyed	< 3000	Yes	Heroin	Yes	No	No	No	No	No	Active	Yes	Yes	No	1	2017-2021	35+ yrs	Higher (10-12 years)
alive	2019	FIDU	not married	Higher (10-12 years)	Empolyed	3000-6000	Yes	Heroin	Yes	No	No	No	No	No	Active	Yes	Yes	No	1	2017-2021	25-34 yrs	Higher (10-12 years)
alive	2019	FIDU	not married	Higher (10-12 years)	Unemployed	< 3000	Yes	Heroin	Yes	No	No	No	No	No	Active	Yes	Yes	No	1	2017-2021	18-24 yrs	Higher (10-12 years)
alive	2019	FIDU	not married	Higher (10-12 years)	Empolyed	3000-6000	Yes	Heroin	Yes	Yes	No	No	No	No	Active	Yes	Yes	No	1	2017-2021	25-34 yrs	Higher (10-12 years)
alive	2019	FIDU	Divorced/separated	Higher (10-12 years)	Empolyed	3000-6000	Yes	Heroin	No	Yes	Yes	Yes	No	No	Active	Yes	Yes	No	1	2017-2021	18-24 yrs	Higher (10-12 years)
alive	2019	FIDU	not married	Higher (10-12 years)	Unemployed	< 3000	Yes	Heroin	No	Yes	No	Yes	No	No	Drop	No	No	No	1	2017-2021	18-24 yrs	Higher (10-12 years)
alive	2019	FIDU	not married	Graduate and above	Unemployed	< 3000	Yes	Heroin	No	No	No	No	No	No	Active	No	No	No	1	2017-2021	18-24 yrs	Graduate and above
alive	2019	FIDU	Divorced/separated	Middile (7-9 years)	Empolyed	6001-10,000	Yes	Heroin	Yes	No	Yes	No	No	No	Drop	Yes	Yes	No	1	2017-2021	18-24 yrs	Middile (7-9 years)
alive	2019	FIDU	Divorced/separated	Higher (10-12 years)	Empolyed	< 3000	Yes	Heroin	No	No	No	No	No	No	Active	No	No	No	1	2017-2021	18-24 yrs	Higher (10-12 years)
alive	2019	FIDU	not married	Higher (10-12 years)	Unemployed	< 3000	Yes	Heroin	Yes	No	No	No	No	No	Drop	Yes	No	No	1	2017-2021	18-24 yrs	Higher (10-12 years)
alive	2019	FIDU	Divorced/separated	Higher (10-12 years)	Empolyed	< 3000	Yes	Heroin	No	No	No	No	No	No	Active	No	No	No	1	2017-2021	25-34 yrs	Higher (10-12 years)
alive	2019	FIDU	Divorced/separated	Higher (10-12 years)	Unemployed	< 3000	Yes	Heroin	Yes	No	Yes	No	No	No	Active	Yes	Yes	No	1	2017-2021	25-34 yrs	Higher (10-12 years)
alive	2019	FIDU	Divorced/separated	Higher (10-12 years)	Empolyed	3000-6000	Yes	Heroin	Yes	No	Yes	No	No	No	Drop	No	No	No	1	2017-2021	25-34 yrs	Higher (10-12 years)
alive	2019	FIDU	not married	Higher (10-12 years)	Empolyed	3000-6000	Yes	Heroin	Yes	Yes	No	No	No	No	Active	No	No	No	1	2017-2021	18-24 yrs	Higher (10-12 years)
alive	2019	FIDU	not married	Higher (10-12 years)	self-empolyed	< 3000	Yes	Heroin	Yes	No	No	No	No	No	Active	Yes	Yes	No	1	2017-2021	18-24 yrs	Higher (10-12 years)
alive	2019	FIDU	Divorced/separated	Middile (7-9 years)	Empolyed	< 3000	Yes	Heroin	Yes	No	No	No	No	No	Active	No	No	No	1	2017-2021	35+ yrs	Middile (7-9 years)
alive	2019	FIDU	not married	Higher (10-12 years)	Unemployed	< 3000	Yes	Heroin	Yes	No	No	No	No	No	Active	No	No	No	1	2017-2021	18-24 yrs	Higher (10-12 years)
alive	2019	FIDU	Divorced/separated	Primary (0-6 years)	Unemployed	< 3000	Yes	Heroin	Yes	Yes	No	No	No	No	Drop	Yes	Yes	No	1	2017-2021	25-34 yrs	Primary (0-6 years)
alive	2019	FIDU	not married	Higher (10-12 years)	Empolyed	> 10,000	Yes	Heroin	Yes	No	No	No	No	No	Drop	Yes	Yes	No	1	2017-2021	25-34 yrs	Higher (10-12 years)
alive	2019	FIDU	Divorced/separated	Higher (10-12 years)	Empolyed	< 3000	Yes	Heroin	No	No	No	No	No	No	Active	Yes	Yes	No	1	2017-2021	25-34 yrs	Higher (10-12 years)
alive	2019	FIDU	not married	Higher (10-12 years)	Empolyed	< 3000	Yes	Heroin	No	Yes	No	No	No	No	Active	Yes	Yes	No	1	2017-2021	25-34 yrs	Higher (10-12 years)
alive	2019	FIDU	not married	Higher (10-12 years)	Empolyed	< 3000	Yes	Heroin	Yes	No	No	No	No	No	Drop	No	No	No	1	2017-2021	18-24 yrs	Higher (10-12 years)
alive	2019	FIDU	not married	Higher (10-12 years)	Empolyed	3000-6000	Yes	Heroin	No	Yes	No	No	No	No	Drop	No	No	No	1	2017-2021	18-24 yrs	Higher (10-12 years)
alive	2019	FIDU	not married	Higher (10-12 years)	Unemployed	None	Yes	Heroin	No	Yes	Yes	No	No	No	Drop	No	No	No	1	2017-2021	18-24 yrs	Higher (10-12 years)
alive	2019	FIDU	Married	Higher (10-12 years)	self-empolyed	6001-10,000	Yes	Heroin	Yes	Yes	No	No	No	No	Active	No	No	No	1	2017-2021	35+ yrs	Higher (10-12 years)
alive	2019	FIDU	not married	Middile (7-9 years)	Empolyed	6001-10,000	Yes	Heroin	Yes	No	No	Yes	No	No	Drop	Yes	Yes	No	1	2017-2021	35+ yrs	Middile (7-9 years)
alive	2019	FIDU	Divorced/separated	Higher (10-12 years)	self-empolyed	< 3000	Yes	Heroin	No	No	No	No	No	No	Active	Yes	Yes	No	1	2017-2021	25-34 yrs	Higher (10-12 years)
alive	2019	FIDU	not married	Middile (7-9 years)	Empolyed	3000-6000	Yes	Heroin	No	No	No	No	No	No	Drop	No	No	No	1	2017-2021	18-24 yrs	Middile (7-9 years)
alive	2019	FIDU	Divorced/separated	Higher (10-12 years)	Unemployed	< 3000	Yes	Heroin	Yes	No	No	No	No	No	Active	No	No	No	1	2017-2021	25-34 yrs	Higher (10-12 years)
alive	2019	FIDU	not married	Higher (10-12 years)	Empolyed	3000-6000	Yes	Heroin	No	Yes	No	No	No	No	Active	No	No	No	1	2017-2021	18-24 yrs	Higher (10-12 years)
alive	2019	FIDU	Divorced/separated	Graduate and above	Empolyed	None	Yes	Heroin	Yes	No	No	No	No	No	Active	Yes	Yes	No	1	2017-2021	25-34 yrs	Graduate and above
alive	2019	FIDU	Divorced/separated	Higher (10-12 years)	self-empolyed	3000-6000	Yes	Heroin	Yes	Yes	Yes	No	No	No	Active	No	No	No	1	2017-2021	25-34 yrs	Higher (10-12 years)
alive	2019	FIDU	not married	Higher (10-12 years)	Empolyed	> 10,000	Yes	Heroin	No	No	No	No	No	No	Active	No	No	No	1	2017-2021	25-34 yrs	Higher (10-12 years)
Dead	2019	FIDU	Divorced/separated	Higher (10-12 years)	Unemployed	< 3000	Yes	Heroin	Yes	Yes	Yes	No	No	No	Drop	Yes	Yes	No	1	2017-2021	25-34 yrs	Higher (10-12 years)
alive	2019	FIDU	not married	Middile (7-9 years)	Empolyed	3000-6000	Yes	Heroin	Yes	No	No	No	No	No	Drop	No	No	No	1	2017-2021	18-24 yrs	Middile (7-9 years)
alive	2019	FIDU	not married	Graduate and above	Empolyed	< 3000	Yes	Heroin	Yes	No	No	No	No	No	Active	No	No	No	1	2017-2021	25-34 yrs	Graduate and above
alive	2019	FIDU	not married	Higher (10-12 years)	Empolyed	None	Yes	Heroin	Yes	No	No	No	No	No	Active	No	No	No	1	2017-2021	25-34 yrs	Higher (10-12 years)
alive	2019	FIDU	not married	Higher (10-12 years)	Unemployed	None	Yes	Heroin	Yes	No	No	No	No	No	Active	No	No	No	1	2017-2021	25-34 yrs	Higher (10-12 years)
alive	2019	FIDU	not married	Higher (10-12 years)	Empolyed	< 3000	Yes	Heroin	No	No	No	No	No	No	Active	No	No	No	1	2017-2021	18-24 yrs	Higher (10-12 years)
alive	2019	FIDU	Divorced/separated	Primary (0-6 years)	Empolyed	< 3000	Yes	Heroin	Yes	Yes	Yes	No	No	No	Drop	Yes	Yes	No	1	2017-2021	25-34 yrs	Primary (0-6 years)
alive	2019	FIDU	not married	Middile (7-9 years)	self-empolyed	3000-6000	Yes	Heroin	Yes	Yes	No	No	No	No	Drop	No	No	No	1	2017-2021	18-24 yrs	Middile (7-9 years)
alive	2019	FIDU	Divorced/separated	Higher (10-12 years)	Empolyed	< 3000	Yes	Heroin	Yes	Yes	No	No	No	No	Drop	No	No	No	1	2017-2021	25-34 yrs	Higher (10-12 years)
alive	2019	FIDU	Divorced/separated	Higher (10-12 years)	Empolyed	None	Yes	Heroin	Yes	Yes	No	No	No	No	Drop	Yes	No	No	1	2017-2021	25-34 yrs	Higher (10-12 years)
alive	2019	FIDU	not married	Higher (10-12 years)	Empolyed	< 3000	Yes	Heroin	Yes	No	No	No	No	No	Active	Yes	Yes	No	1	2017-2021	18-24 yrs	Higher (10-12 years)
alive	2019	FIDU	not married	Middile (7-9 years)	Empolyed	3000-6000	Yes	Heroin	No	No	No	No	No	No	Drop	Yes	No	No	1	2017-2021	18-24 yrs	Middile (7-9 years)
alive	2019	FIDU	Divorced/separated	Middile (7-9 years)	Empolyed	None	Yes	Heroin	Yes	No	No	No	No	No	Drop	No	No	No	1	2017-2021		Middile (7-9 years)
Dead	2019	FIDU	Divorced/separated	Higher (10-12 years)	Empolyed	< 3000	Yes	Heroin	Yes	No	No	No	No	No	Drop	Yes	Yes	No	1	2017-2021	18-24 yrs	Higher (10-12 years)
alive	2019	FIDU	Married	Middile (7-9 years)	self-empolyed	3000-6000	Yes	Heroin	Yes	No	No	No	No	No	Active	No	No	No	1	2017-2021	25-34 yrs	Middile (7-9 years)
alive	2019	FIDU	not married	Higher (10-12 years)	Unemployed	< 3000	Yes	Heroin	No	Yes	No	No	No	No	Drop	No	No	No	1	2017-2021	18-24 yrs	Higher (10-12 years)
alive	2019	FIDU	not married	Higher (10-12 years)	Empolyed	< 3000	Yes	Heroin	No	No	No	No	No	No	Drop	No	No	No	1	2017-2021	18-24 yrs	Higher (10-12 years)
alive	2019	FIDU	not married	Middile (7-9 years)	Empolyed	< 3000	Yes	Heroin	Yes	Yes	Yes	No	No	No	Active	No	No	No	1	2017-2021	25-34 yrs	Middile (7-9 years)
alive	2019	FIDU	Divorced/separated	Middile (7-9 years)	Empolyed	< 3000	Yes	Heroin	Yes	No	No	No	No	No	Active	No	No	No	1	2017-2021	35+ yrs	Middile (7-9 years)
alive	2019	FIDU	Divorced/separated	Higher (10-12 years)	Unemployed	< 3000	Yes	Heroin	Yes	Yes	No	No	No	No	Active	No	No	No	1	2017-2021	18-24 yrs	Higher (10-12 years)
alive	2019	FIDU	Divorced/separated	Higher (10-12 years)	Empolyed	3000-6000	Yes	Heroin	No	Yes	No	No	No	No	Active	Yes	Yes	No	1	2017-2021	25-34 yrs	Higher (10-12 years)
alive	2019	FIDU	Divorced/separated	Higher (10-12 years)	Empolyed	3000-6000	Yes	Heroin	Yes	No	No	No	No	No	Active	No	No	No	1	2017-2021	18-24 yrs	Higher (10-12 years)
alive	2019	FIDU	Divorced/separated	Graduate and above	Empolyed	None	Yes	Heroin	Yes	No	No	No	No	No	Active	Yes	Yes	No	1	2017-2021	25-34 yrs	Graduate and above
alive	2019	FIDU	Divorced/separated	Middile (7-9 years)	Empolyed	< 3000	Yes	Heroin	Yes	Yes	No	No	No	No	Active	No	No	No	1	2017-2021	35+ yrs	Middile (7-9 years)
alive	2020	FIDU	Divorced/separated	Middile (7-9 years)	Empolyed	6001-10,000	Yes	Heroin	Yes	No	No	No	No	No	Active	Yes	Yes	No	1	2017-2021	35+ yrs	Middile (7-9 years)
alive	2020	FIDU	Married	Middile (7-9 years)	Empolyed	6001-10,000	Yes	Heroin	No	No	No	No	No	No	Active	Yes	Yes	Yes	1	2017-2021		Middile (7-9 years)
alive	2020	FIDU	not married	Higher (10-12 years)	self-empolyed	6001-10,000	Yes	Heroin	Yes	Yes	No	No	No	No	Active	Yes	Yes	No	1	2017-2021	18-24 yrs	Higher (10-12 years)
alive	2020	FIDU	Divorced/separated	Higher (10-12 years)	self-empolyed	< 3000	Yes	Heroin	Yes	Yes	No	No	No	No	Active	Yes	No	No	1	2017-2021	25-34 yrs	Higher (10-12 years)
alive	2020	FIDU	Divorced/separated	Middile (7-9 years)	Empolyed	< 3000	Yes	Heroin	Yes	No	No	No	No	No	Active	No	No	No	1	2017-2021	25-34 yrs	Middile (7-9 years)
alive	2020	FIDU	Divorced/separated	Higher (10-12 years)	Empolyed	< 3000	Yes	Heroin	Yes	No	No	No	No	No	Active	Yes	Yes	No	1	2017-2021	35+ yrs	Higher (10-12 years)
alive	2020	FIDU	Divorced/separated	Primary (0-6 years)	Empolyed	3000-6000	Yes	Heroin	Yes	Yes	No	No	No	No	Active	Yes	Yes	No	1	2017-2021	25-34 yrs	Primary (0-6 years)
alive	2020	FIDU	Divorced/separated	Higher (10-12 years)	Empolyed	3000-6000	Yes	Heroin	Yes	No	No	No	No	No	Active	Yes	Yes	No	1	2017-2021	18-24 yrs	Higher (10-12 years)
alive	2020	FIDU	Divorced/separated	Higher (10-12 years)	self-empolyed	3000-6000	Yes	Heroin	Yes	No	No	No	No	No	Active	Yes	Yes	No	1	2017-2021	35+ yrs	Higher (10-12 years)
alive	2020	FIDU	Divorced/separated	Higher (10-12 years)	Empolyed	> 10,000	Yes	Heroin	Yes	No	No	No	No	No	Active	No	No	No	1	2017-2021	35+ yrs	Higher (10-12 years)
alive	2020	FIDU	Divorced/separated	Middile (7-9 years)	Empolyed	< 3000	Yes	Heroin	Yes	Yes	No	No	No	No	Active	No	No	No	1	2017-2021	25-34 yrs	Middile (7-9 years)
alive	2020	FIDU	not married	Higher (10-12 years)	Empolyed	3000-6000	Yes	Heroin	Yes	Yes	Yes	No	No	No	Active	No	No	No	1	2017-2021	18-24 yrs	Higher (10-12 years)
alive	2020	FIDU	Divorced/separated	Higher (10-12 years)	self-empolyed	6001-10,000		Heroin	Yes	No	No	No	No	No	Active	No	No	No	1	2017-2021	35+ yrs	Higher (10-12 years)
alive	2020	FIDU	not married	Higher (10-12 years)	Empolyed	< 3000	Yes	Heroin	No	No	No	No	No	No	Active	No	No	No	1	2017-2021	18-24 yrs	Higher (10-12 years)
alive	2020	FIDU	Divorced/separated	Graduate and above	Empolyed	< 3000	Yes	Heroin	No	No	No	No	No	No	Active	No	No	No	1	2017-2021		Graduate and above
alive	2020	FIDU	not married	Higher (10-12 years)	Empolyed	6001-10,000	Yes	Heroin	Yes	Yes	No	No	No	No	Active	No	No	No	1	2017-2021	25-34 yrs	Higher (10-12 years)
alive	2020	FIDU	Divorced/separated	Middile (7-9 years)	Empolyed	< 3000	Yes	Heroin	Yes	Yes	No	No	No	No	Active	No	No	No	1	2017-2021	18-24 yrs	Middile (7-9 years)
alive	2020	FIDU	Divorced/separated	Higher (10-12 years)	Empolyed	< 3000	Yes	Heroin	No	Yes	No	No	No	No	Active	Yes	Yes	No	1	2017-2021	18-24 yrs	Higher (10-12 years)
alive	2020	FIDU	Divorced/separated	Higher (10-12 years)	Empolyed	< 3000	Yes	Heroin	No	No	No	No	No	No	Active	No	No	No	1	2017-2021	25-34 yrs	Higher (10-12 years)
alive	2020	FIDU	Divorced/separated	Higher (10-12 years)	Unemployed	< 3000	Yes	Heroin	Yes	No	No	No	No	No	Active	No	No	No	1	2017-2021	25-34 yrs	Higher (10-12 years)
alive	2020	FIDU	Divorced/separated	Higher (10-12 years)	Empolyed	< 3000	Yes	Heroin	Yes	No	No	No	No	No	Active	Yes	Yes	No	1	2017-2021	18-24 yrs	Higher (10-12 years)
alive	2020	FIDU	Divorced/separated	Higher (10-12 years)	Unemployed	< 3000	Yes	Heroin	Yes	No	Yes	No	No	No	Active	Yes	No	No	1	2017-2021	35+ yrs	Higher (10-12 years)
alive	2020	FIDU	Married	Higher (10-12 years)	Empolyed	< 3000	Yes	Heroin	Yes	No	No	No	No	No	Active	Yes	Yes	Yes	1	2017-2021	18-24 yrs	Higher (10-12 years)
alive	2020	FIDU	Married	Higher (10-12 years)	Unemployed	< 3000	Yes	Heroin	Yes	Yes	No	No	No	No	Active	No	No	No	1	2017-2021	25-34 yrs	Higher (10-12 years)
alive	2020	FIDU	Married	Higher (10-12 years)	Unemployed	< 3000	Yes	Heroin	No	No	No	No	No	No	Active	No	No	No	1	2017-2021	25-34 yrs	Higher (10-12 years)
alive	2020	FIDU	not married	ilLiterate	Unemployed	< 3000	Yes	Heroin	Yes	No	No	No	No	No	Active	Yes	No	No	1	2017-2021	18-24 yrs	Primary (0-6 years)
alive	2020	FIDU	not married	Higher (10-12 years)	Unemployed	< 3000	Yes	Heroin	No	No	No	No	No	No	Active	No	No	No	1	2017-2021	25-34 yrs	Higher (10-12 years)
alive	2020	FIDU	not married	Graduate and above	Empolyed	< 3000	Yes	Heroin	No	No	No	No	No	No	Active	No	No	No	1	2017-2021	25-34 yrs	Graduate and above
alive	2020	FIDU	not married	Higher (10-12 years)	self-empolyed	< 3000	Yes	Heroin	No	Yes	No	No	No	No	Active	No	No	No	1	2017-2021	18-24 yrs	Higher (10-12 years)
alive	2020	FIDU	not married	Higher (10-12 years)	self-empolyed	< 3000	Yes	Heroin	Yes	No	No	No	No	No	Active	No	No	No	1	2017-2021	25-34 yrs	Higher (10-12 years)
alive	2020	FIDU	Married	Higher (10-12 years)	Empolyed	3000-6000	Yes	Heroin	No	No	No	No	No	No	Active	Yes	Yes	Yes	1	2017-2021	35+ yrs	Higher (10-12 years)
alive	2019	IDU	Married	Higher (10-12 years)	self-empolyed	6001-10,000	No	Heroin	Yes	Yes	No	No	No	No	Active	Yes	Yes		1	2017-2021	25-34 yrs	Higher (10-12 years)
Dead	2019	IDU	Divorced/separated	Middile (7-9 years)	self-empolyed	6001-10,000	Yes	Heroin	Yes	Yes	No	No	No	No	Drop	No			1	2017-2021	35+ yrs	Middile (7-9 years)
alive	2019	IDU	not married	Primary (0-6 years)	Unemployed	None	Yes	Heroin	No	Yes	No	No	No	No	Active	No			1	2017-2021	25-34 yrs	Primary (0-6 years)
alive	2019	IDU	Divorced/separated	Higher (10-12 years)	Empolyed	None	No	Heroin	Yes	Yes	No	No	No	No	Active	No			1	2017-2021	35+ yrs	Higher (10-12 years)
alive	2019	IDU	Married	Graduate and above	Unemployed	None	No	Heroin	Yes	Yes	No	No	No		Active	No			1	2017-2021	25-34 yrs	Graduate and above
alive	2019	IDU	not married	Middile (7-9 years)	Unemployed	None	No	Heroin	Yes	Yes	No	No	No	No	Active	No			1	2017-2021		Middile (7-9 years)
alive	2019	IDU	Married	Middile (7-9 years)	Empolyed	6001-10,000	Yes	Heroin	Yes	Yes	No	No	No	No	Drop	No			1	2017-2021	18-24 yrs	Middile (7-9 years)
alive	2019	IDU	not married	Higher (10-12 years)	Unemployed	None	Yes	Heroin	Yes	Yes	No	No	No	No	Active	Yes	Yes		1	2017-2021	18-24 yrs	Higher (10-12 years)
alive	2019	IDU	not married	Middile (7-9 years)	Unemployed	None	Yes	Heroin	Yes	Yes	No	No	No	No	Active	Yes	Yes		1	2017-2021	25-34 yrs	Middile (7-9 years)
alive	2019	IDU	not married	Higher (10-12 years)	self-empolyed	3000-6000	No	Heroin	Yes	Yes	No	No	No	No	Active	No			1	2017-2021	18-24 yrs	Higher (10-12 years)
alive	2019	IDU	not married	Higher (10-12 years)	self-empolyed	3000-6000	Yes	Heroin	Yes	Yes	No	No	No	No	Active	No			1	2017-2021	18-24 yrs	Higher (10-12 years)
alive	2019	IDU	Married	Higher (10-12 years)	self-empolyed	6001-10,000	Yes	Heroin	Yes	Yes	No	No	No		Active	Yes	Yes		1	2017-2021	25-34 yrs	Higher (10-12 years)
alive	2019	IDU	Married	Middile (7-9 years)	self-empolyed	6001-10,000	Yes	Heroin	Yes	Yes	No	No	No	No	Active	Yes	No		1	2017-2021	25-34 yrs	Middile (7-9 years)
alive	2019	IDU	not married	Middile (7-9 years)	Unemployed	None	Yes	Heroin	No	Yes	No	No	No	No	Drop	No			1	2017-2021	25-34 yrs	Middile (7-9 years)
alive	2019	IDU	not married	Higher (10-12 years)	Empolyed	> 10,000	Yes	Heroin	Yes	Yes	No	No	No	No	Active	No			1	2017-2021	25-34 yrs	Higher (10-12 years)
alive	2019	IDU	not married	Primary (0-6 years)	Empolyed	6001-10,000	Yes	Heroin	Yes	Yes	No	No	No	No	Drop	No			1	2017-2021	25-34 yrs	Primary (0-6 years)
alive	2019	IDU	not married	Higher (10-12 years)	Unemployed	None	Yes	Heroin	Yes	Yes	No	No	No	No	Active	Yes	Yes		1	2017-2021	18-24 yrs	Higher (10-12 years)
alive	2019	IDU	not married	Middile (7-9 years)	Unemployed	None	Yes	Heroin	Yes	Yes	No	No	No	No	Active	Yes	Yes		1	2017-2021	25-34 yrs	Middile (7-9 years)
alive	2019	IDU	not married	Higher (10-12 years)	self-empolyed	6001-10,000	No	Heroin	Yes	Yes	No	No	No	No	Active	No			1	2017-2021	35+ yrs	Higher (10-12 years)
alive	2019	IDU	not married	Graduate and above	self-empolyed	6001-10,000	Yes	Heroin	Yes	Yes	No	No	No	No	Active	Yes	Yes		1	2017-2021	25-34 yrs	Graduate and above
alive	2019	IDU	not married	Higher (10-12 years)	self-empolyed	3000-6000	Yes	Heroin	Yes	Yes	No	No	No	No	Active	Yes	Yes		1	2017-2021	25-34 yrs	Higher (10-12 years)
alive	2019	IDU	Divorced/separated	Middile (7-9 years)	self-empolyed	6001-10,000	Yes	Heroin	Yes	Yes	No	No	No	No	Active	No			1	2017-2021	35+ yrs	Middile (7-9 years)
alive	2019	IDU	not married	Higher (10-12 years)	Unemployed	< 3000	Yes	Heroin	No	Yes	No	No	No	No	Active	Yes	Yes		1	2017-2021	18-24 yrs	Higher (10-12 years)
alive	2019	IDU	Divorced/separated	Higher (10-12 years)	self-empolyed	6001-10,000	Yes	Heroin	Yes	Yes	No	No	No	No	Active	No			1	2017-2021	25-34 yrs	Higher (10-12 years)
alive	2019	IDU	not married	Middile (7-9 years)	self-empolyed	3000-6000	Yes	Heroin	Yes	Yes	No	No	No	No	Active	Yes	No		1	2017-2021	35+ yrs	Middile (7-9 years)
alive	2019	IDU	not married	Higher (10-12 years)	self-empolyed	3000-6000	No	Heroin	Yes	Yes	No	No	No	No	Active	No			1	2017-2021	18-24 yrs	Higher (10-12 years)
alive	2019	IDU	not married	Middile (7-9 years)	self-empolyed	3000-6000	Yes	Heroin	Yes	Yes	No	No	No	No	Active	Yes	Yes		1	2017-2021	18-24 yrs	Middile (7-9 years)
alive	2019	IDU	not married	Higher (10-12 years)	self-empolyed	6001-10,000	Yes	Heroin	Yes	Yes	No	No	No	No	Active	No			1	2017-2021	25-34 yrs	Higher (10-12 years)
alive	2019	IDU	not married	Higher (10-12 years)	self-empolyed	3000-6000	Yes	Heroin	Yes	Yes	No	No	No	No	Drop	Yes	No		1	2017-2021	18-24 yrs	Higher (10-12 years)
alive	2019	IDU	Married	Higher (10-12 years)	Unemployed	None	Yes	Heroin	No	Yes	No	No	No	No	Active	No	No		1	2017-2021	25-34 yrs	Higher (10-12 years)
alive	2019	IDU	not married	Primary (0-6 years)	self-empolyed	6001-10,000	No	Heroin	No	Yes	No	No	No	No	Active	Yes	Yes		1	2017-2021	25-34 yrs	Primary (0-6 years)
alive	2019	IDU	not married	Higher (10-12 years)	self-empolyed	3000-6000	Yes	Heroin	Yes	Yes	No	No	No	No	Active	No			1	2017-2021	25-34 yrs	Higher (10-12 years)
alive	2019	IDU	Married	Higher (10-12 years)	self-empolyed	6001-10,000	Yes	Heroin	Yes	Yes	No	No	No	No	Active	Yes	Yes		1	2017-2021	25-34 yrs	Higher (10-12 years)
alive	2019	IDU	Married	Higher (10-12 years)	self-empolyed	6001-10,000	Yes	Heroin	Yes	Yes	No	No	No	No	Active	Yes	No		1	2017-2021	25-34 yrs	Higher (10-12 years)
alive	2019	IDU	Divorced/separated	Higher (10-12 years)	self-empolyed	6001-10,000	Yes	Heroin	Yes	Yes	No	No	No	No	Active	Yes	Yes		1	2017-2021	35+ yrs	Higher (10-12 years)
alive	2019	IDU	Married	Higher (10-12 years)	self-empolyed	3000-6000	Yes	Heroin	Yes	Yes	No	No	No	No	Active	No			1	2017-2021	25-34 yrs	Higher (10-12 years)
alive	2019	IDU	Married	Higher (10-12 years)	Empolyed	> 10,000	Yes	Heroin	No	Yes	No	No	No	No	Active	No			1	2017-2021	25-34 yrs	Higher (10-12 years)
alive	2019	IDU	not married	Higher (10-12 years)	Unemployed	< 3000	Yes	Heroin	No	Yes	No	No	No	No	Active	Yes	Yes		1	2017-2021	18-24 yrs	Higher (10-12 years)
alive	2019	IDU	not married	Graduate and above	self-empolyed	3000-6000	Yes	Heroin	Yes	Yes	No	No	No	No	Active	Yes	No		1	2017-2021	25-34 yrs	Graduate and above
Dead	2019	IDU	not married	Middile (7-9 years)	self-empolyed	3000-6000	Yes	Heroin	Yes	Yes	No	No	No	No	Drop	No			1	2017-2021	35+ yrs	Middile (7-9 years)
alive	2019	IDU	Married	Middile (7-9 years)	self-empolyed	3000-6000	Yes	Heroin	Yes	Yes	No	No	No	No	Active	Yes	Yes		1	2017-2021	25-34 yrs	Middile (7-9 years)
alive	2019	IDU	not married	Middile (7-9 years)	self-empolyed	6001-10,000	Yes	Heroin	Yes	Yes	No	No	No	No	Active	Yes	No		1	2017-2021	18-24 yrs	Middile (7-9 years)
alive	2019	IDU	not married	Middile (7-9 years)	self-empolyed	6001-10,000	Yes	Heroin	Yes	Yes	No	No	No	No	Active	Yes	Yes		1	2017-2021	25-34 yrs	Middile (7-9 years)
alive	2019	IDU	not married	Middile (7-9 years)	self-empolyed	6001-10,000	Yes	Heroin	Yes	Yes	No	No	No	No	Active	Yes	Yes		1	2017-2021	25-34 yrs	Middile (7-9 years)
alive	2019	IDU	Divorced/separated	Middile (7-9 years)	self-empolyed	6001-10,000	Yes	Heroin	Yes	Yes	No	No	No	No	Active	No			1	2017-2021	35+ yrs	Middile (7-9 years)
alive	2019	IDU	Married	Primary (0-6 years)	self-empolyed	3000-6000	Yes	Heroin	Yes	Yes	No	No	No	No	Active	Yes	Yes		1	2017-2021	25-34 yrs	Primary (0-6 years)
alive	2019	IDU	not married	Middile (7-9 years)	self-empolyed	3000-6000	Yes	Heroin	Yes	Yes	No	No	No	No	Active	Yes	Yes		1	2017-2021	18-24 yrs	Middile (7-9 years)
alive	2019	IDU	not married	Higher (10-12 years)	self-empolyed	3000-6000	Yes	Heroin	Yes	Yes	No	No	No	No	Drop	No	No		1	2017-2021	18-24 yrs	Higher (10-12 years)
alive	2019	IDU	Married	Higher (10-12 years)	self-empolyed	6001-10,000	Yes	Heroin	Yes	Yes	No	No	No	No	Drop	No			1	2017-2021	18-24 yrs	Higher (10-12 years)
alive	2020	IDU	Married	Higher (10-12 years)	Empolyed	> 10,000	Yes	Heroin	Yes	Yes	No	No	No	No	Active	No			1	2017-2021	25-34 yrs	Higher (10-12 years)
alive	2020	IDU	Married	Higher (10-12 years)	self-empolyed	6001-10,000	Yes	Heroin	Yes	Yes	No	No	No	No	Active	No			1	2017-2021	18-24 yrs	Higher (10-12 years)
alive	2020	IDU	Married	Higher (10-12 years)	self-empolyed	3000-6000	Yes	Heroin	Yes	Yes	No	No	No	No	Active	No			1	2017-2021	18-24 yrs	Higher (10-12 years)
alive	2020	IDU	not married	Middile (7-9 years)	self-empolyed	6001-10,000	Yes	Heroin	Yes	Yes	No	No	No	No	Active	No			1	2017-2021	18-24 yrs	Middile (7-9 years)
alive	2020	IDU	not married	Higher (10-12 years)	self-empolyed	6001-10,000	Yes	Heroin	Yes	Yes	No	No	No	No	Active	Yes	Yes		1	2017-2021	25-34 yrs	Higher (10-12 years)
alive	2020	IDU	not married	Higher (10-12 years)	self-empolyed	3000-6000	Yes	Heroin	Yes	Yes	No	No	No	No	Active	No			1	2017-2021	18-24 yrs	Higher (10-12 years)
alive	2020	IDU	not married	Higher (10-12 years)	self-empolyed	3000-6000	Yes	Heroin	Yes	Yes	No	No	No	No	Active	No			1	2017-2021	25-34 yrs	Higher (10-12 years)
alive	2020	IDU	Divorced/separated	Middile (7-9 years)	self-empolyed	3000-6000	Yes	Heroin	Yes	Yes	No	No	No	No	Active	Yes	Yes		1	2017-2021	35+ yrs	Middile (7-9 years)
alive	2020	IDU	Married	Middile (7-9 years)	self-empolyed	6001-10,000	Yes	Heroin	Yes	Yes	No	No	No	No	Active	No	No		1	2017-2021	18-24 yrs	Middile (7-9 years)
alive	2020	IDU	Married	Higher (10-12 years)	Empolyed	3000-6000	Yes	Heroin	Yes	Yes	No	No	No	No	Active	Yes	No		1	2017-2021	25-34 yrs	Higher (10-12 years)
alive	2020	IDU	Married	Higher (10-12 years)	Empolyed	> 10,000	Yes	Heroin	Yes	Yes	No	No	No	No	Active	No	No		1	2017-2021	35+ yrs	Higher (10-12 years)
alive	2020	IDU	not married	ilLiterate	self-empolyed	3000-6000	Yes	Heroin	Yes	Yes	No	No	No	No	Drop	No	No		1	2017-2021	35+ yrs	Primary (0-6 years)
alive	2020	IDU	not married	Higher (10-12 years)	Unemployed	None	Yes	Heroin	Yes	Yes	No	No	No	No	Active	Yes	Yes		1	2017-2021	18-24 yrs	Higher (10-12 years)
alive	2020	IDU	not married	Higher (10-12 years)	self-empolyed	3000-6000	Yes	Heroin	Yes	Yes	No	No	No	No	Active	Yes	No		1	2017-2021	18-24 yrs	Higher (10-12 years)
alive	2020	IDU	Married	Higher (10-12 years)	Empolyed	> 10,000	Yes	Heroin	Yes	Yes	No	No	No	No	Active	Yes	Yes	No	1	2017-2021	25-34 yrs	Higher (10-12 years)
alive	2020	IDU	Married	Primary (0-6 years)	self-empolyed	6001-10,000	Yes	Heroin	Yes	Yes	No	No	No	No	Active	Yes	Yes	No	1	2017-2021	18-24 yrs	Primary (0-6 years)
alive	2020	IDU	not married	Higher (10-12 years)	self-empolyed	6001-10,000	Yes	Heroin	Yes	Yes	No	No	No	No	Active	Yes	Yes		1	2017-2021	35+ yrs	Higher (10-12 years)
Dead	2020	IDU	not married	Primary (0-6 years)	self-empolyed	6001-10,000	Yes	Heroin	Yes	Yes	No	No	No	No	Drop	Yes	Yes	No	1	2017-2021	18-24 yrs	Primary (0-6 years)
alive	2020	IDU	Married	Primary (0-6 years)	self-empolyed	6001-10,000	Yes	Heroin	Yes	Yes	No	No	No	No	Active	Yes	Yes	No	1	2017-2021	25-34 yrs	Primary (0-6 years)
alive	2020	IDU	not married	Middile (7-9 years)	self-empolyed	3000-6000	Yes	Heroin	Yes	Yes	No	No	No	No	Active	Yes	Yes	No	1	2017-2021	35+ yrs	Middile (7-9 years)
alive	2020	IDU	not married	Middile (7-9 years)	self-empolyed	3000-6000	Yes	Heroin	Yes	Yes	No	No	No	No	Active	No	No		1	2017-2021	18-24 yrs	Middile (7-9 years)
alive	2020	IDU	not married	Middile (7-9 years)	self-empolyed	3000-6000	Yes	Heroin	Yes	Yes	No	No	No	No	Active	No	No		1	2017-2021	18-24 yrs	Middile (7-9 years)
alive	2020	IDU	Married	Higher (10-12 years)	self-empolyed	6001-10,000	Yes	Heroin	Yes	Yes	No	No	No	No	Active	No	No		1	2017-2021	35+ yrs	Higher (10-12 years)
alive	2020	IDU	Married	Middile (7-9 years)	self-empolyed	6001-10,000	Yes	Heroin	Yes	Yes	No	No	No	No	Active	No			1	2017-2021		Middile (7-9 years)
alive	2020	IDU	Married	Middile (7-9 years)	self-empolyed	6001-10,000	Yes	Heroin	Yes	Yes	No	No	No	No	Active	No			1	2017-2021	25-34 yrs	Middile (7-9 years)
alive	2020	IDU	not married	Middile (7-9 years)	self-empolyed	6001-10,000	Yes	Heroin	Yes	Yes	No	No	No	No	Active	Yes	Yes		1	2017-2021	25-34 yrs	Middile (7-9 years)
alive	2020		not married	Higher (10-12 years)	self-empolyed	6001-10,000	Yes	Heroin	Yes	Yes	No	No	No	No	Active	Yes	Yes		1	2017-2021	25-34 yrs	Higher (10-12 years)
alive	2020	IDU	Married	Higher (10-12 years)	self-empolyed	6001-10,000	Yes	Heroin	Yes	Yes	No	No	No	No	Active	No			1	2017-2021	18-24 yrs	Higher (10-12 years)
alive	2020	IDU	Married	Higher (10-12 years)	self-empolyed	6001-10,000	Yes	Heroin	Yes	Yes	No	No	No	No	Active	No			1	2017-2021	35+ yrs	Higher (10-12 years)
alive	2020	IDU	not married	Middile (7-9 years)	self-empolyed	3000-6000	Yes	Heroin	Yes	Yes	No	No	No	No	Active	Yes	Yes		1	2017-2021	35+ yrs	Middile (7-9 years)
alive	2020	IDU	Divorced/separated	Higher (10-12 years)	Unemployed	< 3000	Yes	Heroin	Yes	Yes	No	No	No	No	Active	Yes	Yes		1	2017-2021	25-34 yrs	Higher (10-12 years)
alive	2020	IDU	Married	Higher (10-12 years)	self-empolyed	6001-10,000	Yes	Heroin	No	Yes	No	No	No	No	Active	No			1	2017-2021	35+ yrs	Higher (10-12 years)
alive	2020	IDU	Divorced/separated	Higher (10-12 years)	Empolyed	> 10,000	Yes	Heroin	Yes	Yes	No	No	No	No	Active	No			1	2017-2021	35+ yrs	Higher (10-12 years)
alive	2020	IDU	not married	Higher (10-12 years)	self-empolyed	6001-10,000	Yes	Heroin	Yes	Yes	No	No	No	No	Active	Yes	No		1	2017-2021		Higher (10-12 years)
alive	2020	IDU	not married	Higher (10-12 years)	Unemployed	3000-6000	Yes	Heroin	Yes	Yes	No	No	No	No	Active	No			1	2017-2021	18-24 yrs	Higher (10-12 years)
alive	2019	IDU	Married	Middile (7-9 years)	Empolyed	None	Yes	Heroin	No	Yes	No	No	No	No	Active	No	No	No	1	2017-2021	18-24 yrs	Middile (7-9 years)
alive	2019	IDU	Divorced/separated	Middile (7-9 years)	Unemployed	None	Yes	Heroin	No	Yes	No	No	No	No	Active	No	No	No	1	2017-2021		Middile (7-9 years)
alive	2019	IDU	not married	Higher (10-12 years)	Empolyed	None	Yes	Heroin	No	Yes	No	No	No	No	Active	No	No	No	1	2017-2021	18-24 yrs	Higher (10-12 years)
alive	2019	IDU	not married	Higher (10-12 years)	Unemployed	None	Yes	Heroin	Yes	Yes	No	No	No	No	Active	No	No	No	1	2017-2021	18-24 yrs	Higher (10-12 years)
alive	2019	IDU	not married	Middile (7-9 years)	Unemployed	None	Yes	Heroin	No	Yes	No	No	No	No	Active	No	No	No	1	2017-2021	18-24 yrs	Middile (7-9 years)
alive	2019	IDU	Divorced/separated	Middile (7-9 years)	Unemployed	None	Yes	Heroin	No	Yes	No	No	No	No	Active	No	No	No	1	2017-2021	18-24 yrs	Middile (7-9 years)
Dead	2019	IDU	not married	Middile (7-9 years)	Unemployed	None	Yes	Heroin	No	Yes	No	No	No	No	Drop	Yes	Yes	No	1	2017-2021	18-24 yrs	Middile (7-9 years)
alive	2019	IDU	not married	Middile (7-9 years)	Unemployed	None	Yes	Heroin	Yes	Yes	No	No	No	No	Active	No	No	No	1	2017-2021	18-24 yrs	Middile (7-9 years)
alive	2019	IDU	not married	Middile (7-9 years)	Unemployed	None	Yes	Heroin	No	Yes	No	No	No	No	Active	No	No	No	1	2017-2021	18-24 yrs	Middile (7-9 years)
alive	2019	IDU	not married	Middile (7-9 years)	Unemployed	None	Yes	Heroin	No	Yes	No	No	No	No	Active	Yes	Yes	No	1	2017-2021	18-24 yrs	Middile (7-9 years)
alive	2019	IDU	not married	Middile (7-9 years)	Unemployed	None	Yes	Heroin	Yes	Yes	No	No	No	No	Active	No	No	No	1	2017-2021	18-24 yrs	Middile (7-9 years)
alive	2019	IDU	not married	Higher (10-12 years)	Unemployed	None	Yes	Heroin	Yes	No	No	No	No	No	Drop	No	No	No	1	2017-2021	25-34 yrs	Higher (10-12 years)
alive	2019	IDU	not married	Middile (7-9 years)	Unemployed	None	Yes	Heroin	No	Yes	No	No	No	No	Drop	No	No	No	1	2017-2021	25-34 yrs	Middile (7-9 years)
alive	2019	IDU	Divorced/separated	Middile (7-9 years)	Unemployed	None	Yes	Heroin	No	Yes	No	No	No	No	Active	Yes		No	1	2017-2021	18-24 yrs	Middile (7-9 years)
alive	2019	IDU	not married	Middile (7-9 years)	Unemployed	None	Yes	Heroin	No	Yes	No	No	No	No	Active	No	No	No	1	2017-2021	18-24 yrs	Middile (7-9 years)
alive	2019	IDU	Married	Middile (7-9 years)	Unemployed	None	Yes	Heroin	No	Yes	No	No	No	No	Active	Yes	Yes	No	1	2017-2021	35+ yrs	Middile (7-9 years)
alive	2019	IDU	not married	Higher (10-12 years)	Unemployed	None	Yes	Heroin	No	Yes	No	No	No	No	Active	No	No	No	1	2017-2021	18-24 yrs	Higher (10-12 years)
alive	2019	IDU	not married	Higher (10-12 years)	Unemployed	None	Yes	Heroin	No	Yes	No	No	No	No	Active	No	No	No	1	2017-2021	18-24 yrs	Higher (10-12 years)
alive	2019	IDU	Married	Middile (7-9 years)	Unemployed	None	Yes	Heroin	No	Yes	No	No	No	No	Active	No	No	No	1	2017-2021	18-24 yrs	Middile (7-9 years)
alive	2019	IDU	not married	Higher (10-12 years)	Unemployed	None	Yes	Heroin	No	Yes	No	No	No	No	Active	No	No	No	1	2017-2021	18-24 yrs	Higher (10-12 years)
alive	2019	IDU	not married	Higher (10-12 years)	Unemployed	None	Yes	Heroin	No	Yes	No	No	No	No	Active	No	No	No	1	2017-2021	25-34 yrs	Higher (10-12 years)
alive	2019	IDU	not married	Middile (7-9 years)	Unemployed	None	Yes	Heroin	No	Yes	No	No	No	No	Drop	No	No	No	1	2017-2021	25-34 yrs	Middile (7-9 years)
alive	2019	IDU	not married	Higher (10-12 years)	Unemployed	None	Yes	Heroin	No	Yes	No	No	No	No	Active	No	No	No	1	2017-2021	18-24 yrs	Higher (10-12 years)
alive	2019	IDU	not married	Middile (7-9 years)	Unemployed	None	Yes	Heroin	Yes	Yes	No	No	No	No	Active	No	No	No	1	2017-2021	18-24 yrs	Middile (7-9 years)
alive	2019	IDU	not married	Middile (7-9 years)	Unemployed	None	Yes	Heroin	Yes	Yes	No	No	No	No	Active	No	No	No	1	2017-2021	18-24 yrs	Middile (7-9 years)
alive	2019	IDU	not married	Higher (10-12 years)	Unemployed	None	Yes	Heroin	Yes	Yes	No	No	No	No	Drop	No	No	No	1	2017-2021	18-24 yrs	Higher (10-12 years)
alive	2019	IDU	not married	Middile (7-9 years)	Unemployed	None	Yes	Heroin	Yes	Yes	No	No	No	No	Active	No	No	No	1	2017-2021	18-24 yrs	Middile (7-9 years)
alive	2019	IDU	not married	Middile (7-9 years)	Unemployed	None	Yes	Heroin	Yes	Yes	No	No	No	No	Active	No	No	No	1	2017-2021	35+ yrs	Middile (7-9 years)
alive	2019	IDU	not married	Higher (10-12 years)	Unemployed	None	Yes	Heroin	Yes	Yes	No	No	No	No	Active	No	No	No	1	2017-2021	25-34 yrs	Higher (10-12 years)
alive	2019	IDU	not married	Middile (7-9 years)	Unemployed	None	Yes	Heroin	Yes	Yes	No	No	No	No	Drop	No	No	No	1	2017-2021	25-34 yrs	Middile (7-9 years)
alive	2019	IDU	Divorced/separated	Middile (7-9 years)	Unemployed	None	Yes	Heroin	Yes	Yes	No	No	No		Active	No	No	No	1	2017-2021	25-34 yrs	Middile (7-9 years)
alive	2020	IDU	Divorced/separated	Higher (10-12 years)	Unemployed	None	Yes	Heroin			No	No	No		Active	Yes	Yes		1	2017-2021		Higher (10-12 years)
alive	2020	IDU	not married	Middile (7-9 years)	Unemployed	None	Yes	Heroin	Yes	Yes	No	No	No	No	Active	No	No	No	1	2017-2021	18-24 yrs	Middile (7-9 years)
alive	2020	IDU	Married		Unemployed	None	Yes	Heroin	No	Yes	No	No	No	No	Active	No	No	No	1	2017-2021	25-34 yrs
alive	2020	IDU	not married	Higher (10-12 years)	Unemployed	None	Yes	Heroin	No	Yes	No	No	No	No	Active				1	2017-2021	18-24 yrs	Higher (10-12 years)
alive	2020	IDU	Married	Higher (10-12 years)	Unemployed	None	Yes	Heroin	No	Yes	No	No	No		Active	No			1	2017-2021	18-24 yrs	Higher (10-12 years)
alive	2020	IDU	not married	Middile (7-9 years)	Unemployed	None	Yes	Heroin	No	Yes	No	No	No		Active	No			1	2017-2021	18-24 yrs	Middile (7-9 years)
alive	2020	IDU	not married	Higher (10-12 years)	Unemployed	None	Yes	Heroin	No	Yes	No	No	No		Active	No			1	2017-2021	18-24 yrs	Higher (10-12 years)
alive	2020	IDU	not married	Higher (10-12 years)	Unemployed	None	Yes	Heroin	No	Yes	No	No	No		Active	No	No		1	2017-2021	18-24 yrs	Higher (10-12 years)
alive	2020	IDU	Divorced/separated	Higher (10-12 years)	Unemployed	None	Yes	Heroin	No	Yes	No	No	No		Active	No	No		1	2017-2021	18-24 yrs	Higher (10-12 years)
alive	2020	IDU	not married	Middile (7-9 years)	Unemployed	None	Yes	Heroin	No	Yes	No	No	No		Active	No	No		1	2017-2021	25-34 yrs	Middile (7-9 years)
alive	2020	IDU	not married		Unemployed	None	No	Heroin	No	Yes				No	Active	Yes	No		1	2017-2021	18-24 yrs
alive	2020	IDU	Married	Higher (10-12 years)	Unemployed	None	No	Heroin	No	No	No	No	No	No	Active	Yes	Yes	No	1	2017-2021	35+ yrs	Higher (10-12 years)
alive	2020	IDU	Divorced/separated	Middile (7-9 years)	Unemployed	None	Yes	Heroin	No	Yes				No	Active	No	No		1	2017-2021	18-24 yrs	Middile (7-9 years)
alive	2020	IDU	not married	Middile (7-9 years)	Unemployed	None	Yes	Heroin	Yes	Yes				No	Active	Yes	Yes		1	2017-2021	25-34 yrs	Middile (7-9 years)
alive	2020	IDU	Married	ilLiterate	Unemployed	None	Yes	Heroin	No	Yes	No	No	No	No	Drop	No	No	No	1	2017-2021	18-24 yrs	Primary (0-6 years)
alive	2020	IDU	not married	Middile (7-9 years)	Unemployed	None	Yes	Heroin	No	Yes	No	No			Active	No	No		1	2017-2021	25-34 yrs	Middile (7-9 years)
alive	2020	IDU	Married	Middile (7-9 years)	Unemployed	None	Yes	Heroin	No	Yes	No	No	No	No	Active	No	No	No	1	2017-2021	25-34 yrs	Middile (7-9 years)
alive	2020	IDU	not married	Higher (10-12 years)	Unemployed	None	No	Heroin	No	Yes	No	No		No	Active	Yes	Yes		1	2017-2021	25-34 yrs	Higher (10-12 years)
alive	2020	IDU	not married	Higher (10-12 years)	Unemployed	None	Yes	Heroin	No	Yes	No	No		No	Active	Yes	Yes		1	2017-2021	18-24 yrs	Higher (10-12 years)
alive	2020	IDU	not married	Middile (7-9 years)	Unemployed	None	Yes	Heroin	No	Yes	No	No	Yes	No	Active	Yes	Yes		1	2017-2021	18-24 yrs	Middile (7-9 years)
alive	2020	IDU	not married	Higher (10-12 years)	Unemployed	None	Yes	Heroin	Yes	Yes	No	No	Yes	No	Active	Yes	Yes		1	2017-2021	25-34 yrs	Higher (10-12 years)
alive	2020	IDU	Divorced/separated	Higher (10-12 years)	Unemployed	None	Yes	Heroin	Yes	Yes	No	No		No	Active	Yes	Yes		1	2017-2021	35+ yrs	Higher (10-12 years)
alive	2020	IDU	not married	Higher (10-12 years)	Unemployed	None	Yes	Heroin	No	Yes	No	No	No	No	Active	Yes	No		1	2017-2021	25-34 yrs	Higher (10-12 years)
alive	2020	IDU	not married	Higher (10-12 years)	Unemployed	None	No	Heroin	Yes	Yes	No	No	No	No	Active	No	No		1	2017-2021	25-34 yrs	Higher (10-12 years)
alive	2020	IDU	not married	Higher (10-12 years)	Unemployed	None	No	Heroin	No	Yes	No	No		No	Active	No	No		1	2017-2021	25-34 yrs	Higher (10-12 years)
alive	2020	IDU	not married	Higher (10-12 years)	Unemployed	None	Yes	Heroin	Yes	Yes	No	No	No	No	Active	No	No		1	2017-2021	18-24 yrs	Higher (10-12 years)
alive	2020	IDU	not married	Higher (10-12 years)	Unemployed	None	Yes	Heroin	Yes	Yes	No	No	No	No	Active	Yes	No		1	2017-2021	35+ yrs	Higher (10-12 years)
alive	2020	IDU	Married	Middile (7-9 years)	Unemployed	None	No	Heroin	No	No	No	No	Yes	No	Active	No	No	No	1	2017-2021	35+ yrs	Middile (7-9 years)
alive	2020	IDU	not married	Higher (10-12 years)	Unemployed	None	No	Heroin	No	Yes	No	No	No	No	Active	No	No		1	2017-2021	18-24 yrs	Higher (10-12 years)
alive	2020	IDU	not married	Middile (7-9 years)	Unemployed	None	No	Heroin	Yes	Yes	No	No	No	No	Active	Yes	Yes		1	2017-2021	18-24 yrs	Middile (7-9 years)
alive	2020	IDU	not married	Middile (7-9 years)	Unemployed	None	Yes	Heroin	Yes	Yes	No	No	No	No	Active	Yes	Yes		1	2017-2021	25-34 yrs	Middile (7-9 years)
alive	2020	IDU	not married	Higher (10-12 years)	Unemployed	None	No	Heroin	No	Yes	No	No			Active	Yes	Yes		1	2017-2021	18-24 yrs	Higher (10-12 years)
alive	2020	IDU	not married	Middile (7-9 years)	Unemployed	None	No	Heroin	No	Yes	No	No	No	No	Active	No	No		1	2017-2021	25-34 yrs	Middile (7-9 years)
alive	2020	IDU	Divorced/separated	Middile (7-9 years)	Unemployed	None	No	Heroin	No	No	No	No	No	No	Active	Yes	Yes		1	2017-2021		Middile (7-9 years)
alive	2020	IDU	Married	Graduate and above	Unemployed	None	No	Heroin	No	Yes	No	No	Yes	No	Active	No	No	No	1	2017-2021	25-34 yrs	Graduate and above
alive	2020	IDU	Married	Middile (7-9 years)	Unemployed	None	No	Heroin	Yes	Yes	No	No	Yes	No	Active	No	No	No	1	2017-2021	35+ yrs	Middile (7-9 years)
alive	2020	IDU	Married	Middile (7-9 years)	Unemployed	None	No	Heroin	Yes	Yes	No	No	No	No	Active	Yes	Yes	No	1	2017-2021	25-34 yrs	Middile (7-9 years)
alive	2020	IDU	not married	Middile (7-9 years)	Unemployed	None	No	Heroin	Yes	Yes	No	No	No	No	Active	Yes	Yes		1	2017-2021	25-34 yrs	Middile (7-9 years)
alive	2020	IDU	not married	Higher (10-12 years)	Unemployed	None	No	Heroin	Yes	Yes	No	No	No	No	Active	Yes	Yes		1	2017-2021	18-24 yrs	Higher (10-12 years)
alive	2020	IDU	Married	Higher (10-12 years)	Unemployed	None	Yes	Heroin			No	No			Active	Yes	No		1	2017-2021	35+ yrs	Higher (10-12 years)
alive	2020	IDU	Divorced/separated	Middile (7-9 years)	Unemployed	None	Yes	Heroin	No	Yes	No	No	No	No	Active	No	No		1	2017-2021	18-24 yrs	Middile (7-9 years)
alive	2020	IDU	Divorced/separated	Higher (10-12 years)	Empolyed	6001-10,000	Yes	Heroin	Yes	Yes	No	No	No	No	Active	Yes	Yes		1	2017-2021	35+ yrs	Higher (10-12 years)
alive	2020	IDU	not married	Higher (10-12 years)	Unemployed	None	Yes	Heroin	Yes	Yes	No	No	No	No	Active	Yes	No		1	2017-2021	18-24 yrs	Higher (10-12 years)
alive	2020	IDU	not married	Higher (10-12 years)	Unemployed	None	Yes	Heroin	Yes	Yes	No	No	No	No	Active	No	No		1	2017-2021	18-24 yrs	Higher (10-12 years)
alive	2020	IDU	not married	Higher (10-12 years)	Unemployed	None	No	Heroin	Yes	Yes	No	No	No	No	Active	No	No		1	2017-2021	18-24 yrs	Higher (10-12 years)
alive	2020	IDU	Married	Higher (10-12 years)	Unemployed	None	Yes	Heroin	No	Yes			No	No	Active	Yes	Yes	Yes	1	2017-2021	25-34 yrs	Higher (10-12 years)
alive	2020	IDU	not married	Middile (7-9 years)	Unemployed	None	No	Heroin	Yes	Yes	No	No	No	No	Active	Yes	Yes		1	2017-2021	18-24 yrs	Middile (7-9 years)
alive	2020	IDU	not married	Middile (7-9 years)	Unemployed	None	No	Heroin	Yes	Yes	No	No	No	No	Active	Yes	No		1	2017-2021	25-34 yrs	Middile (7-9 years)
alive	2020	IDU	not married	Middile (7-9 years)	Unemployed	None	Yes	Heroin	No	Yes	No	No	No	No	Active	Yes	Yes		1	2017-2021	25-34 yrs	Middile (7-9 years)
alive	2020	IDU	Married	Higher (10-12 years)	Unemployed	None	Yes	Heroin	No	Yes	No	No	No	No	Active				1	2017-2021	25-34 yrs	Higher (10-12 years)
alive	2020	IDU	not married	Primary (0-6 years)	Unemployed	None	Yes	Heroin	No	Yes	Yes	No	Yes	No	Active	No	No		1	2017-2021	18-24 yrs	Primary (0-6 years)
alive	2020	IDU	not married	Higher (10-12 years)	Unemployed	None	No	Heroin	No	Yes	No	No	No	No	Active	No	No		1	2017-2021	18-24 yrs	Higher (10-12 years)
alive	2020	IDU	Married	Higher (10-12 years)	Unemployed	None	Yes	Heroin	Yes	Yes	No	No	No	No	Active	No	No	No	1	2017-2021	25-34 yrs	Higher (10-12 years)
alive	2019	IDU	Married	Higher (10-12 years)	Unemployed	3000-6000	Yes	Heroin	No	Yes	No	No	No	No	Active	No			1	2017-2021	35+ yrs	Higher (10-12 years)
alive	2019	IDU	not married	Higher (10-12 years)	Unemployed	3000-6000	Yes	Heroin	No	No	No	No	No	No	Active	No			1	2017-2021	25-34 yrs	Higher (10-12 years)
alive	2019	IDU	not married	Higher (10-12 years)	Unemployed	6001-10,000	Yes	Heroin	No	Yes	No	No	No	No	Active	Yes	Yes		1	2017-2021	18-24 yrs	Higher (10-12 years)
alive	2019	IDU	not married	Higher (10-12 years)	Unemployed	3000-6000	Yes	Heroin	No	Yes	No	No	No	No	Active	No			1	2017-2021	18-24 yrs	Higher (10-12 years)
alive	2019	IDU	Divorced/separated	Middile (7-9 years)	Unemployed	< 3000	Yes	Heroin	No	No	No	No	No	No	Active	No			1	2017-2021	35+ yrs	Middile (7-9 years)
alive	2019	IDU	Married	Middile (7-9 years)	Unemployed	3000-6000	Yes	Heroin	No	No	No	No	No	No	Drop	Yes	Yes		1	2017-2021		Middile (7-9 years)
alive	2019	IDU	Married	Middile (7-9 years)	self-empolyed	6001-10,000	Yes	Heroin	No	Yes	No	No	No	No	Active	No			1	2017-2021	25-34 yrs	Middile (7-9 years)
alive	2019	IDU	Divorced/separated	Middile (7-9 years)	Unemployed	< 3000	Yes	Heroin	No	Yes	No	No	No	No	Active	No			1	2017-2021	25-34 yrs	Middile (7-9 years)
alive	2019	IDU	not married	Higher (10-12 years)	Empolyed	3000-6000	Yes	Heroin	No	Yes	No	No	No	No	Active	No			1	2017-2021	25-34 yrs	Higher (10-12 years)
alive	2019	IDU	not married	Middile (7-9 years)	self-empolyed	3000-6000	Yes	Heroin	No	Yes	No	No	No	No	Active	No			1	2017-2021	18-24 yrs	Middile (7-9 years)
alive	2019	IDU	Married	Middile (7-9 years)	Empolyed	6001-10,000	Yes	Heroin	No	Yes	No	No	No	No	Active	No			1	2017-2021	18-24 yrs	Middile (7-9 years)
alive	2019	IDU	not married	Middile (7-9 years)	self-empolyed	3000-6000	Yes	Heroin	No	No	No	No	No	No	Active	No			1	2017-2021	18-24 yrs	Middile (7-9 years)
Dead	2019	IDU	Divorced/separated	Middile (7-9 years)	self-empolyed	3000-6000	Yes	Heroin	Yes	Yes	No	No	No	No	Drop	Yes	Yes		1	2017-2021	35+ yrs	Middile (7-9 years)
alive	2019	IDU	Divorced/separated	Higher (10-12 years)	Empolyed	6001-10,000	Yes	Heroin	No	Yes	No	No	No	No	Active	No			1	2017-2021		Higher (10-12 years)
alive	2019	IDU	not married	Higher (10-12 years)	self-empolyed	3000-6000	Yes	Heroin	No	Yes	No	No	No	No	Active	No			1	2017-2021	18-24 yrs	Higher (10-12 years)
alive	2019	IDU	Divorced/separated	Graduate and above	self-empolyed	3000-6000	Yes	Heroin	No	No	No	No	No	No	Active	No			1	2017-2021	18-24 yrs	Graduate and above
alive	2019	IDU	Divorced/separated	Middile (7-9 years)	self-empolyed	6001-10,000	Yes	Heroin	No	Yes	No	No	No	No	Active	No			1	2017-2021	18-24 yrs	Middile (7-9 years)
alive	2019	IDU	not married	Higher (10-12 years)	self-empolyed	3000-6000	Yes	Heroin	No	Yes	No	No	No	No	Active	No			1	2017-2021	18-24 yrs	Higher (10-12 years)
alive	2019	IDU	not married	Higher (10-12 years)	self-empolyed	6001-10,000	Yes	Heroin	No	Yes	No	No	No	No	Active	No			1	2017-2021	18-24 yrs	Higher (10-12 years)
alive	2019	IDU	not married	Higher (10-12 years)	self-empolyed	3000-6000	Yes	Heroin	No	No	No	No	No	No	Active	No			1	2017-2021	25-34 yrs	Higher (10-12 years)
alive	2019	IDU	Divorced/separated	Middile (7-9 years)	self-empolyed	6001-10,000	Yes	Heroin	No	Yes	No	No	No	No	Active	No			1	2017-2021	25-34 yrs	Middile (7-9 years)
alive	2019	IDU	Married	Middile (7-9 years)	self-empolyed	6001-10,000	Yes	Heroin	No	No	No	No	No	No	Active	No			1	2017-2021	18-24 yrs	Middile (7-9 years)
alive	2019	IDU	Married	Literate	self-empolyed	3000-6000	Yes	Heroin	No	Yes	No	No	No	No	Active	No			1	2017-2021	25-34 yrs	Primary (0-6 years)
alive	2019	IDU	Married	Middile (7-9 years)	self-empolyed	3000-6000	Yes	Heroin	Yes	Yes	No	No	No	No	Drop	No			1	2017-2021	18-24 yrs	Middile (7-9 years)
alive	2019	IDU	Married	Middile (7-9 years)	self-empolyed	6001-10,000	Yes	Heroin	Yes	Yes	No	No	No	No	Drop	No			1	2017-2021	18-24 yrs	Middile (7-9 years)
alive	2019	IDU	not married	Middile (7-9 years)	self-empolyed	3000-6000	Yes	Heroin	No	No	No	No	No	No	Active	No			1	2017-2021	18-24 yrs	Middile (7-9 years)
alive	2019	IDU	not married	Middile (7-9 years)	self-empolyed	3000-6000	Yes	Heroin	No	No	No	No	No	No	Active	No			1	2017-2021	18-24 yrs	Middile (7-9 years)
alive	2019	IDU	not married	Higher (10-12 years)	Unemployed	3000-6000	Yes	Heroin	No	No	No	No	No	No	Active	No			1	2017-2021	18-24 yrs	Higher (10-12 years)
alive	2019	IDU	not married	Primary (0-6 years)	self-empolyed	3000-6000	Yes	Heroin	No	No	No	No	No	No	Active	No			1	2017-2021	18-24 yrs	Primary (0-6 years)
alive	2019	IDU	not married	Higher (10-12 years)	self-empolyed	6001-10,000	Yes	Heroin	No	No	No	No	No	No	Active	No			1	2017-2021	25-34 yrs	Higher (10-12 years)
alive	2019	IDU	Divorced/separated	Primary (0-6 years)	Unemployed	< 3000	Yes	Heroin	No	Yes	No	No	No	No	Active	No			1	2017-2021	25-34 yrs	Primary (0-6 years)
alive	2019	IDU	Married	Middile (7-9 years)	self-empolyed	< 3000	Yes	Heroin	Yes	Yes	No	No	No	No	Active	No			1	2017-2021	18-24 yrs	Middile (7-9 years)
alive	2019	IDU	Married	Higher (10-12 years)	self-empolyed	< 3000	Yes	Heroin	No	No	No	No	No	No	Active	No			1	2017-2021	25-34 yrs	Higher (10-12 years)
alive	2019	IDU	Divorced/separated	Middile (7-9 years)	self-empolyed	6001-10,000	Yes	Heroin	No	Yes	No	No	No	No	Active	Yes	Yes		1	2017-2021	35+ yrs	Middile (7-9 years)
alive	2020	IDU	not married	Higher (10-12 years)	Unemployed	3000-6000	Yes	Heroin	No	Yes	No	No	No	No	Active	No			1	2017-2021	18-24 yrs	Higher (10-12 years)
alive	2020	IDU	Divorced/separated	Higher (10-12 years)	Unemployed	3000-6000	Yes	Heroin	No	Yes	No	No	No	No	Active	No			1	2017-2021	18-24 yrs	Higher (10-12 years)
alive	2020	IDU	Married	Middile (7-9 years)	self-empolyed	3000-6000	Yes	Heroin	No	Yes	No	No	No	No	Active	No			1	2017-2021	18-24 yrs	Middile (7-9 years)
alive	2020	IDU	Divorced/separated	Middile (7-9 years)	Empolyed	3000-6000	Yes	Heroin	No	Yes	No	No	No	No	Active	Yes	Yes		1	2017-2021	25-34 yrs	Middile (7-9 years)
alive	2020	IDU	Divorced/separated	Middile (7-9 years)	self-empolyed	3000-6000	Yes	Heroin	No	Yes	No	No	No	No	Active	No			1	2017-2021		Middile (7-9 years)
alive	2020	IDU	not married	Primary (0-6 years)	self-empolyed	3000-6000	Yes	Heroin	No	Yes	No	No	No	No	Active	No			1	2017-2021	18-24 yrs	Primary (0-6 years)
alive	2020	IDU	Divorced/separated	Middile (7-9 years)	self-empolyed	3000-6000	Yes	Heroin	No	Yes	No	No	No	No	Active	Yes	Yes		1	2017-2021	35+ yrs	Middile (7-9 years)
alive	2020	IDU	not married	Middile (7-9 years)	Unemployed	None	Yes	Heroin	No	Yes	No	No	No	No	Active	No			1	2017-2021	18-24 yrs	Middile (7-9 years)
alive	2020	IDU	Divorced/separated	Middile (7-9 years)	Unemployed	None	Yes	Heroin	No	Yes	No	No	No	No	Active	Yes	Yes		1	2017-2021	35+ yrs	Middile (7-9 years)
alive	2020	IDU	Divorced/separated	Middile (7-9 years)	Unemployed	3000-6000	Yes	Heroin	No	Yes	No	No	No	No	Active	No			1	2017-2021	35+ yrs	Middile (7-9 years)
alive	2020	IDU	not married	Higher (10-12 years)	Unemployed	None	Yes	Heroin	No	Yes	No	No	No	No	Active	No			1	2017-2021	18-24 yrs	Higher (10-12 years)
alive	2020	IDU	not married	Middile (7-9 years)	Unemployed	3000-6000	Yes	Heroin	No	Yes	No	No	No	No	Active	No			1	2017-2021	18-24 yrs	Middile (7-9 years)
alive	2020	IDU	Divorced/separated	Middile (7-9 years)	Unemployed	3000-6000	Yes	Heroin	No	Yes	No	No	No	No	Drop	No	No		1	2017-2021	35+ yrs	Middile (7-9 years)
alive	2020	IDU	not married	Middile (7-9 years)	Unemployed	3000-6000	Yes	Heroin	No	Yes	No	No	No	No	Active	No			1	2017-2021	18-24 yrs	Middile (7-9 years)
alive	2020	IDU	not married	Higher (10-12 years)	Unemployed	None	Yes	Heroin	No	Yes	No	No	No	No	Active	No			1	2017-2021	25-34 yrs	Higher (10-12 years)
alive	2020	IDU	Married	Middile (7-9 years)	Unemployed	> 10,000	Yes	Heroin	No	Yes	No	No	No	No	Active	No			1	2017-2021	35+ yrs	Middile (7-9 years)
alive	2020	IDU	Divorced/separated	Higher (10-12 years)	self-empolyed	3000-6000	Yes	Heroin	No	Yes	No	No	No	No	Active	Yes	Yes		1	2017-2021		Higher (10-12 years)
alive	2020	IDU	Married	Higher (10-12 years)	Unemployed	6001-10,000	Yes	Heroin	Yes	Yes	No	No	No	No	Active	No			1	2017-2021	25-34 yrs	Higher (10-12 years)
alive	2020	IDU	Divorced/separated	Higher (10-12 years)	Unemployed	None	Yes	Heroin	No	Yes	No	No	No	No	Active	Yes	Yes		1	2017-2021	35+ yrs	Higher (10-12 years)
alive	2020	IDU	not married	Higher (10-12 years)	self-empolyed	6001-10,000	Yes	Heroin	No	Yes	No	No	No	No	Active	Yes	Yes		1	2017-2021	25-34 yrs	Higher (10-12 years)
alive	2020	IDU	Married	Higher (10-12 years)	self-empolyed	> 10,000	Yes	Heroin	No	Yes	No	No	No	No	Active	Yes	Yes		1	2017-2021	35+ yrs	Higher (10-12 years)
alive	2020	IDU	Divorced/separated	Middile (7-9 years)	Unemployed	3000-6000	Yes	Heroin	No	Yes	No	No	No	No	Active	No			1	2017-2021	35+ yrs	Middile (7-9 years)
alive	2020	IDU	Married	Middile (7-9 years)	Unemployed	6001-10,000	Yes	Heroin	No	Yes	No	No	No	No	Active	No			1	2017-2021	18-24 yrs	Middile (7-9 years)
alive	2020	IDU	not married	Middile (7-9 years)	Unemployed	6001-10,000	Yes	Heroin	No	Yes	No	No	No	No	Active	Yes	Yes		1	2017-2021	35+ yrs	Middile (7-9 years)
alive	2020	IDU	Divorced/separated	Middile (7-9 years)	self-empolyed	3000-6000	Yes	Heroin	No	Yes	No	No	No	No	Active	No			1	2017-2021	25-34 yrs	Middile (7-9 years)
alive	2020	IDU	Married	Higher (10-12 years)	Unemployed	3000-6000	Yes	Heroin	No	Yes	No	No	No	No	Active	No			1	2017-2021	25-34 yrs	Higher (10-12 years)
alive	2020	IDU	not married	Middile (7-9 years)	Unemployed	3000-6000	Yes	Heroin	No	Yes	No	No	No	No	Active	No			1	2017-2021		Middile (7-9 years)
alive	2019	IDU	not married	Primary (0-6 years)	Unemployed	< 3000	Yes	Heroin	No	Yes	No	No	No	No	Active	Yes	Yes		1	2017-2021	35+ yrs	Primary (0-6 years)
alive	2019	IDU	not married	Middile (7-9 years)	Unemployed	< 3000	Yes	Heroin	No	Yes	No	No	No	No	Active	No			1	2017-2021	35+ yrs	Middile (7-9 years)
alive	2019	IDU	not married	Middile (7-9 years)	Unemployed	< 3000	Yes	Heroin	No	Yes	No	No	No	No	Active	No			1	2017-2021	35+ yrs	Middile (7-9 years)
alive	2019	IDU	not married	Graduate and above	Unemployed	> 10,000	Yes	Heroin	No	Yes	No	No	No	No	Active	No			1	2017-2021	35+ yrs	Graduate and above
alive	2019	IDU	Divorced/separated	Middile (7-9 years)	Unemployed	< 3000	Yes	Heroin	No	Yes	No	No	No	No	Active	Yes	Yes		1	2017-2021	25-34 yrs	Middile (7-9 years)
alive	2019	IDU	not married	Higher (10-12 years)	Unemployed	< 3000	Yes	Heroin	No	Yes	No	No	No	No	Active	No			1	2017-2021	25-34 yrs	Higher (10-12 years)
alive	2019	IDU	not married	Primary (0-6 years)	Unemployed	< 3000	Yes	Heroin	No	Yes	No	No	No	No	Active	No			1	2017-2021	25-34 yrs	Primary (0-6 years)
alive	2019	IDU	not married	Middile (7-9 years)	Unemployed	< 3000	Yes	Heroin	No	Yes	No	No	No	No	Active	No			1	2017-2021	25-34 yrs	Middile (7-9 years)
alive	2019	IDU	not married	Higher (10-12 years)	Unemployed	< 3000	Yes	Heroin	No	Yes	No	No	No	No	Active	No			1	2017-2021	25-34 yrs	Higher (10-12 years)
alive	2019	IDU	not married	Middile (7-9 years)	Unemployed	< 3000	Yes	Heroin	No	Yes	No	No	No	No	Active	No			1	2017-2021	25-34 yrs	Middile (7-9 years)
alive	2019	IDU	not married	Middile (7-9 years)	Unemployed	< 3000	Yes	Heroin	No	Yes	No	No	No	No	Active	No			1	2017-2021	18-24 yrs	Middile (7-9 years)
alive	2019	IDU	not married	Middile (7-9 years)	Unemployed	< 3000	Yes	Heroin	No	Yes	No	No	No	No	Active	No			1	2017-2021	25-34 yrs	Middile (7-9 years)
alive	2019	IDU	not married	Higher (10-12 years)	Unemployed	< 3000	Yes	Heroin	No	Yes	No	No	No	No	Active	No			1	2017-2021	25-34 yrs	Higher (10-12 years)
alive	2019	IDU	Married	Middile (7-9 years)	Empolyed	< 3000	Yes	Heroin	No	Yes	No	No	No	No	Active	No			1	2017-2021	35+ yrs	Middile (7-9 years)
alive	2019	IDU	Married	Middile (7-9 years)	Empolyed	< 3000	Yes	Heroin	No	Yes	No	No	No	No	Active	No			1	2017-2021	35+ yrs	Middile (7-9 years)
alive	2019	IDU	not married	Literate	Unemployed	< 3000	Yes	Heroin	No	Yes	No	No	No	No	Active	No			1	2017-2021	25-34 yrs	Primary (0-6 years)
alive	2019	IDU	not married	Middile (7-9 years)	Unemployed	< 3000	Yes	Heroin	No	Yes	No	No	No	No	Active	No			1	2017-2021	18-24 yrs	Middile (7-9 years)
alive	2019	IDU	not married	Higher (10-12 years)	Unemployed	< 3000	Yes	Heroin	No	Yes	No	No	No	No	Active	No			1	2017-2021	25-34 yrs	Higher (10-12 years)
alive	2019	IDU	not married	Primary (0-6 years)	Unemployed	< 3000	Yes	Heroin	No	Yes	No	No	No	No	Active	No			1	2017-2021	25-34 yrs	Primary (0-6 years)
alive	2019	IDU	Divorced/separated	Literate	Unemployed	< 3000	Yes	Heroin	No	Yes	No	No	No	No	Active	Yes	Yes		1	2017-2021	35+ yrs	Primary (0-6 years)
alive	2019	IDU	not married	Middile (7-9 years)	Unemployed	< 3000	Yes	Heroin	No	Yes	No	No	No	No	Active	No			1	2017-2021	18-24 yrs	Middile (7-9 years)
alive	2019	IDU	Divorced/separated	Higher (10-12 years)	Unemployed	< 3000	Yes	Heroin	No	Yes	No	No	No	No	Active	No			1	2017-2021	18-24 yrs	Higher (10-12 years)
alive	2019	IDU	not married	Primary (0-6 years)	Unemployed	< 3000	Yes	Heroin	No	Yes	No	No	No	No	Active	No			1	2017-2021	25-34 yrs	Primary (0-6 years)
alive	2019	IDU	Divorced/separated	Higher (10-12 years)	Unemployed	< 3000	Yes	Heroin	No	Yes	No	No	No	No	Active	No			1	2017-2021		Higher (10-12 years)
alive	2019	IDU	Married	Primary (0-6 years)	Unemployed	< 3000	Yes	Heroin	No	Yes	No	No	No	No	Active	No			1	2017-2021	25-34 yrs	Primary (0-6 years)
alive	2019	IDU	not married	Middile (7-9 years)	Unemployed	< 3000	Yes	Heroin	No	Yes	No	No	No	No	Active	No			1	2017-2021	25-34 yrs	Middile (7-9 years)
alive	2019	IDU	not married	Middile (7-9 years)	Unemployed	< 3000	Yes	Heroin	No	Yes	No	No	No	No	Active	No			1	2017-2021	25-34 yrs	Middile (7-9 years)
alive	2019	IDU	not married	Middile (7-9 years)	Unemployed	< 3000	Yes	Heroin	No	Yes	No	No	No	No	Active	No			1	2017-2021	25-34 yrs	Middile (7-9 years)
alive	2019	IDU	not married	Middile (7-9 years)	Unemployed	< 3000	Yes	Heroin	No	Yes	No	No	No	No	Active	No			1	2017-2021	25-34 yrs	Middile (7-9 years)
alive	2019	IDU	not married	Middile (7-9 years)	Unemployed	< 3000	Yes	Heroin	No	Yes	No	No	No	No	Active	No			1	2017-2021	25-34 yrs	Middile (7-9 years)
alive	2019	IDU	not married	Higher (10-12 years)	Unemployed	< 3000	Yes	Heroin	No	Yes	No	No	No	No	Active	No			1	2017-2021	18-24 yrs	Higher (10-12 years)
alive	2019	IDU	not married	Middile (7-9 years)	Unemployed	< 3000	Yes	Heroin	No	Yes	No	No	No	No	Active	No			1	2017-2021	25-34 yrs	Middile (7-9 years)
alive	2019	IDU	not married	Higher (10-12 years)	Unemployed	< 3000	Yes	Heroin	No	Yes	No	No	No	No	Active	No			1	2017-2021	25-34 yrs	Higher (10-12 years)
alive	2019	IDU	not married	Middile (7-9 years)	Unemployed	< 3000	Yes	Heroin	No	Yes	No	No	No	No	Active	No			1	2017-2021	25-34 yrs	Middile (7-9 years)
alive	2019	IDU	not married	Primary (0-6 years)	Unemployed	< 3000	Yes	Heroin	No	Yes	No	No	No	No	Active	No			1	2017-2021	18-24 yrs	Primary (0-6 years)
alive	2019	IDU	Divorced/separated	Primary (0-6 years)	Unemployed	< 3000	Yes	Heroin	No	Yes	No	No	No	No	Active	No			1	2017-2021	18-24 yrs	Primary (0-6 years)
alive	2020	IDU	not married	Middile (7-9 years)	Unemployed	< 3000	Yes	Heroin	No	Yes	No	No	No	No	Active	No			1	2017-2021	35+ yrs	Middile (7-9 years)
alive	2020	IDU	Divorced/separated	Middile (7-9 years)	Unemployed	< 3000	Yes	Heroin	No	Yes	No	No	No	No	Active	No			1	2017-2021	35+ yrs	Middile (7-9 years)
alive	2020	IDU	not married	Middile (7-9 years)	Unemployed	< 3000	Yes	Heroin	No	Yes	No	No	No	No	Active	Yes	No		1	2017-2021	35+ yrs	Middile (7-9 years)
alive	2020	IDU	Divorced/separated	Higher (10-12 years)	Empolyed	3000-6000	Yes	Heroin	No	Yes	No	No	No	No	Active	No			1	2017-2021	35+ yrs	Higher (10-12 years)
alive	2020	IDU	not married	Higher (10-12 years)	Unemployed	< 3000	Yes	Heroin	No	Yes	No	No	No	No	Active	No			1	2017-2021	25-34 yrs	Higher (10-12 years)
alive	2020	IDU	not married	Middile (7-9 years)	Unemployed	< 3000	Yes	Heroin	No	Yes	No	No	No	No	Active	No			1	2017-2021		Middile (7-9 years)
alive	2020	IDU	not married	Higher (10-12 years)	Unemployed	< 3000	Yes	Heroin	No	Yes	No	No	No	No	Active	No			1	2017-2021	18-24 yrs	Higher (10-12 years)
alive	2020	IDU	Married	Middile (7-9 years)	Unemployed	< 3000	Yes	Heroin	No	Yes	No	No	No	No	Active	Yes	Yes		1	2017-2021	18-24 yrs	Middile (7-9 years)
alive	2020	IDU	not married	Middile (7-9 years)	Unemployed	< 3000	Yes	Heroin	No	Yes	No	No	No	No	Active	No			1	2017-2021	35+ yrs	Middile (7-9 years)
alive	2020	IDU	not married	Graduate and above	Unemployed	< 3000	Yes	Heroin	No	Yes	No	No	No	No	Active	No			1	2017-2021	18-24 yrs	Graduate and above
alive	2020	IDU	not married	Primary (0-6 years)	Unemployed	< 3000	Yes	Heroin	No	Yes	No	No	No	No	Active	No			1	2017-2021	18-24 yrs	Primary (0-6 years)
alive	2020	IDU	not married	Middile (7-9 years)	Unemployed	< 3000	Yes	Heroin	No	Yes	No	No	No	No	Active	No			1	2017-2021	35+ yrs	Middile (7-9 years)
alive	2020	IDU	not married	Middile (7-9 years)	Unemployed	< 3000	Yes	Heroin	No	Yes	No	No	No	No	Active	No			1	2017-2021	25-34 yrs	Middile (7-9 years)
alive	2020	IDU	not married	Middile (7-9 years)	Unemployed	< 3000	Yes	Heroin	No	Yes	No	No	No	No	Active	No			1	2017-2021	25-34 yrs	Middile (7-9 years)
alive	2020	IDU	not married	Higher (10-12 years)	Empolyed	3000-6000	Yes	Heroin	No	Yes	No	No	No	No	Active	No			1	2017-2021	18-24 yrs	Higher (10-12 years)
alive	2020	IDU	not married	Higher (10-12 years)	Unemployed	< 3000	Yes	Heroin	No	Yes	No	No	No	No	Active	No			1	2017-2021		Higher (10-12 years)
alive	2020	IDU	not married	Middile (7-9 years)	Unemployed	< 3000	Yes	Heroin	No	Yes	No	No	No	No	Active	No			1	2017-2021	25-34 yrs	Middile (7-9 years)
alive	2020	IDU	not married	Higher (10-12 years)	Unemployed	< 3000	Yes	Heroin	No	Yes	No	No	No	No	Active	No			1	2017-2021	25-34 yrs	Higher (10-12 years)
alive	2020	IDU	not married	Higher (10-12 years)	Unemployed	< 3000	Yes	Heroin	No	Yes	No	No	No	No	Active	No			1	2017-2021	25-34 yrs	Higher (10-12 years)
alive	2020	IDU	not married	Primary (0-6 years)	Unemployed	< 3000	Yes	Heroin	No	Yes	No	No	No	No	Active	No			1	2017-2021	18-24 yrs	Primary (0-6 years)
alive	2020	IDU	not married	Middile (7-9 years)	Unemployed	< 3000	Yes	Heroin	No	Yes	No	No	No	No	Active	Yes	Yes		1	2017-2021		Middile (7-9 years)
alive	2020	IDU	not married	Higher (10-12 years)	Empolyed	3000-6000	Yes	Heroin	No	Yes	No	No	No	No	Active	No			1	2017-2021	25-34 yrs	Higher (10-12 years)
alive	2020	IDU	not married	Middile (7-9 years)	Unemployed	> 10,000	Yes	Heroin	No	Yes	No	No	No	No	Active	No			1	2017-2021	35+ yrs	Middile (7-9 years)
alive	2020	IDU	not married	Higher (10-12 years)	Unemployed	3000-6000	Yes	Heroin	No	Yes	No	No	No	No	Active	No			1	2017-2021	35+ yrs	Higher (10-12 years)
alive	2020	IDU	not married	Primary (0-6 years)	Unemployed	< 3000	Yes	Heroin	No	Yes	No	No	No	No	Active	No			1	2017-2021	25-34 yrs	Primary (0-6 years)
alive	2020	IDU	Divorced/separated	Middile (7-9 years)	Unemployed	< 3000	Yes	Heroin	No	Yes	No	No	No	No	Active	No			1	2017-2021	18-24 yrs	Middile (7-9 years)
alive	2020	IDU	not married	Higher (10-12 years)	Unemployed	< 3000	Yes	Heroin	No	Yes	No	No	No	No	Active	No			1	2017-2021	18-24 yrs	Higher (10-12 years)
alive	2020	IDU	not married	Primary (0-6 years)	Unemployed	< 3000	Yes	Heroin	No	Yes	No	No	No	No	Active	No			1	2017-2021	18-24 yrs	Primary (0-6 years)
alive	2020	IDU	not married	Middile (7-9 years)	Unemployed	3000-6000	Yes	Heroin	No	Yes	No	No	No	No	Active	No			1	2017-2021	18-24 yrs	Middile (7-9 years)
alive	2020	IDU	not married	Middile (7-9 years)	Unemployed	< 3000	Yes	Heroin	No	Yes	No	No	No	No	Active	No			1	2017-2021	18-24 yrs	Middile (7-9 years)
alive	2020	IDU	not married	Middile (7-9 years)	Unemployed	< 3000	Yes	Heroin	No	Yes	No	No	No	No	Active	No			1	2017-2021	18-24 yrs	Middile (7-9 years)
alive	2020	IDU	not married	Primary (0-6 years)	Unemployed	< 3000	Yes	Heroin	No	Yes	No	No	No	No	Active	No			1	2017-2021	25-34 yrs	Primary (0-6 years)
alive	2020	IDU	Divorced/separated	Higher (10-12 years)	Unemployed	3000-6000	Yes	Heroin	No	Yes	No	No	No	No	Active	No			1	2017-2021		Higher (10-12 years)
alive	2020	IDU	Divorced/separated	Primary (0-6 years)	Unemployed	< 3000	Yes	Heroin	No	Yes	No	No	No	No	Active	No			1	2017-2021	25-34 yrs	Primary (0-6 years)
alive	2020	IDU	not married	Middile (7-9 years)	Unemployed	< 3000	Yes	Heroin	No	Yes	No	No	No	No	Active	Yes	Yes		1	2017-2021	25-34 yrs	Middile (7-9 years)
alive	2020	IDU	Divorced/separated	Higher (10-12 years)	Unemployed	< 3000	Yes	Heroin	No	Yes	No	No	No	No	Active	No			1	2017-2021	25-34 yrs	Higher (10-12 years)
alive	2020	IDU	not married	Primary (0-6 years)	Unemployed	< 3000	Yes	Heroin	No	Yes	No	No	No	No	Active	No			1	2017-2021	25-34 yrs	Primary (0-6 years)
alive	2020	IDU	Divorced/separated	Middile (7-9 years)	Unemployed	3000-6000	Yes	Heroin	No	Yes	No	No	No	No	Active	No			1	2017-2021	18-24 yrs	Middile (7-9 years)
alive	2020	IDU	not married	Middile (7-9 years)	Unemployed	< 3000	Yes	Heroin	No	Yes	No	No	No	No	Active	No			1	2017-2021	35+ yrs	Middile (7-9 years)
alive	2020	IDU	Divorced/separated	Middile (7-9 years)	Unemployed	< 3000	Yes	Heroin	No	Yes	No	No	No	No	Active	Yes	Yes		1	2017-2021	25-34 yrs	Middile (7-9 years)
alive	2020	IDU	not married	Primary (0-6 years)	Unemployed	< 3000	Yes	Heroin	No	Yes	No	No	No	No	Active	No			1	2017-2021	25-34 yrs	Primary (0-6 years)
alive	2019	IDU	not married	Higher (10-12 years)	Unemployed	< 3000	Yes	Heroin	Yes	Yes	No	No	No	No	Drop	No	No	No	1	2017-2021	18-24 yrs	Higher (10-12 years)
alive	2019	IDU	not married	Higher (10-12 years)	Unemployed	< 3000	Yes	Heroin	Yes	Yes	No	No	No	No	Active	No	No	No	1	2017-2021	25-34 yrs	Higher (10-12 years)
alive	2019	IDU	not married	Higher (10-12 years)	Unemployed	3000-6000	Yes	Heroin	Yes	Yes	No	No	No	No	Active	No	No	No	1	2017-2021	25-34 yrs	Higher (10-12 years)
alive	2019	IDU	not married	Higher (10-12 years)	Unemployed	< 3000	Yes	Heroin	Yes	Yes	No	No	No	No	Active	No	No	No	1	2017-2021	18-24 yrs	Higher (10-12 years)
alive	2019	IDU	not married	Higher (10-12 years)	Unemployed	3000-6000	Yes	Heroin	Yes	Yes	No	No	No	No	Active	No	No	No	1	2017-2021	18-24 yrs	Higher (10-12 years)
alive	2019	IDU	not married	Higher (10-12 years)	Unemployed	3000-6000	Yes	Heroin	Yes	Yes	No	No	No	No	Active	No	No	No	1	2017-2021	18-24 yrs	Higher (10-12 years)
alive	2019	IDU	not married	Graduate and above	Unemployed	3000-6000	Yes	Heroin	Yes	Yes	No	No	No	No	Active	No	No	No	1	2017-2021	25-34 yrs	Graduate and above
alive	2019	IDU	not married	Higher (10-12 years)	Unemployed	3000-6000	Yes	Heroin	Yes	Yes	No	No	No	No	Active	No	No	No	1	2017-2021	18-24 yrs	Higher (10-12 years)
alive	2019	IDU	not married	Higher (10-12 years)	Unemployed	3000-6000	Yes	Heroin	Yes	Yes	No	No	No	No	Active	No	No	No	1	2017-2021	35+ yrs	Higher (10-12 years)
alive	2019	IDU	not married	Higher (10-12 years)	Unemployed	< 3000	Yes	Heroin	Yes	Yes	No	No	No	No	Active	No	No	No	1	2017-2021	18-24 yrs	Higher (10-12 years)
alive	2019	IDU	not married	Higher (10-12 years)	Unemployed	< 3000	Yes	Heroin	Yes	Yes	No	No	No	No	Active	No	No	No	1	2017-2021	25-34 yrs	Higher (10-12 years)
alive	2019	IDU	not married	Higher (10-12 years)	Unemployed	< 3000	Yes	Heroin	Yes	Yes	No	No	No	No	Active	Yes	No	No	1	2017-2021	25-34 yrs	Higher (10-12 years)
alive	2019	IDU	not married	Higher (10-12 years)	Unemployed	< 3000	Yes	Heroin	Yes	Yes	No	No	No	No	Active	No	No	No	1	2017-2021	25-34 yrs	Higher (10-12 years)
alive	2019	IDU	not married	Higher (10-12 years)	Unemployed	< 3000	Yes	Heroin	Yes	Yes	No	No	No	No	Active	Yes	No	No	1	2017-2021	25-34 yrs	Higher (10-12 years)
alive	2019	IDU	not married	Middile (7-9 years)	Unemployed	< 3000	Yes	Heroin	Yes	Yes	No	No	No	No	Active	No	No	No	1	2017-2021	18-24 yrs	Middile (7-9 years)
alive	2019	IDU	not married	Graduate and above	self-empolyed	3000-6000	Yes	Heroin	Yes	Yes	No	No	No	No	Drop	No	No	No	1	2017-2021	18-24 yrs	Graduate and above
alive	2019	IDU	not married	Middile (7-9 years)	self-empolyed	< 3000	Yes	Heroin	Yes	Yes	No	No	No	No	Active	No	No	No	1	2017-2021	18-24 yrs	Middile (7-9 years)
alive	2019	IDU	not married	Higher (10-12 years)	Unemployed	3000-6000	Yes	Heroin	Yes	Yes	No	No	No	No	Active	No	No	No	1	2017-2021	18-24 yrs	Higher (10-12 years)
alive	2019	IDU	not married	Higher (10-12 years)	Unemployed	3000-6000	Yes	Heroin	Yes	Yes	No	No	No	No	Active	No	No	No	1	2017-2021	18-24 yrs	Higher (10-12 years)
Dead	2019	IDU	not married	Higher (10-12 years)	Unemployed	< 3000	Yes	Heroin	Yes	Yes	No	No	No	No	Drop	Yes	No	No	1	2017-2021	18-24 yrs	Higher (10-12 years)
alive	2019	IDU	not married	Higher (10-12 years)	Empolyed	None	Yes	Heroin	Yes	Yes	No	No	No	No	Active	No	No	No	1	2017-2021	18-24 yrs	Higher (10-12 years)
alive	2019	IDU	not married	Higher (10-12 years)	Unemployed	< 3000	Yes	Heroin	Yes	Yes	No	No	No	No	Drop	No	No	No	1	2017-2021	18-24 yrs	Higher (10-12 years)
alive	2019	IDU	not married	Higher (10-12 years)	Unemployed	< 3000	Yes	Heroin	Yes	Yes	No	No	No	No	Active	No	No	No	1	2017-2021	18-24 yrs	Higher (10-12 years)
alive	2019	IDU	not married	Higher (10-12 years)	Unemployed	< 3000	Yes	Heroin	Yes	Yes	No	No	No	No	Active	No	No	No	1	2017-2021	18-24 yrs	Higher (10-12 years)
alive	2019	IDU	not married	Higher (10-12 years)	Unemployed	< 3000	Yes	Heroin	Yes	Yes	No	No	No	No	Active	Yes	No	No	1	2017-2021	25-34 yrs	Higher (10-12 years)
alive	2019	IDU	not married	Middile (7-9 years)	Unemployed	< 3000	Yes	Heroin	Yes	Yes	No	No	No	No	Active	Yes	Yes	No	1	2017-2021		Middile (7-9 years)
alive	2019	IDU	not married	Middile (7-9 years)	Unemployed	< 3000	Yes	Heroin	Yes	Yes	No	No	No	No	Active	No	No	No	1	2017-2021	18-24 yrs	Middile (7-9 years)
alive	2019	IDU	not married	Middile (7-9 years)	Unemployed	< 3000	Yes	Heroin	Yes	Yes	No	No	No	No	Drop	No	No	No	1	2017-2021	25-34 yrs	Middile (7-9 years)
alive	2019	IDU	not married	Primary (0-6 years)	Unemployed	< 3000	Yes	Heroin	Yes	Yes	No	No	No	No	Drop	Yes	Yes	No	1	2017-2021	18-24 yrs	Primary (0-6 years)
alive	2019	IDU	Married	Higher (10-12 years)	Unemployed	< 3000	Yes	Heroin	Yes	Yes	No	No	No	No	Drop	No	No	No	1	2017-2021	18-24 yrs	Higher (10-12 years)
alive	2019	IDU	not married	Middile (7-9 years)	self-empolyed	3000-6000	Yes	Heroin	Yes	Yes	No	No	No	No	Drop	No	No	No	1	2017-2021		Middile (7-9 years)
alive	2019	IDU	not married	Higher (10-12 years)	Unemployed	3000-6000	Yes	Heroin	Yes	Yes	No	No	No	No	Active	No	No	No	1	2017-2021	25-34 yrs	Higher (10-12 years)
alive	2019	IDU	not married	Middile (7-9 years)	Unemployed	< 3000	Yes	Heroin	Yes	Yes	No	No	No	No	Active	No	No	No	1	2017-2021	25-34 yrs	Middile (7-9 years)
alive	2019	IDU	Married	Primary (0-6 years)	Unemployed	3000-6000	Yes	Heroin	No	Yes	No	No	No	No	Active	Yes	Yes	Yes	1	2017-2021	25-34 yrs	Primary (0-6 years)
alive	2019	IDU	not married	Higher (10-12 years)	Unemployed	3000-6000	Yes	Heroin	Yes	Yes	No	No	No	No	Drop	No	No	Yes	1	2017-2021	18-24 yrs	Higher (10-12 years)
alive	2019	IDU	not married	Higher (10-12 years)	Unemployed	< 3000	Yes	Heroin	Yes	Yes	No	No	No	No	Active	No	No	Yes	1	2017-2021	18-24 yrs	Higher (10-12 years)
alive	2019	IDU	not married	Higher (10-12 years)	Unemployed	< 3000	Yes	Heroin	Yes	Yes	No	No	No	No	Drop	No	No	Yes	1	2017-2021	18-24 yrs	Higher (10-12 years)
alive	2019	IDU	not married	Middile (7-9 years)	Unemployed	< 3000	Yes	Heroin	Yes	Yes	No	No	No	No	Drop	No	No	Yes	1	2017-2021	25-34 yrs	Middile (7-9 years)
alive	2019	IDU	Married	Graduate and above	Empolyed	6001-10,000		Heroin	Yes	Yes	No	No	No	No	Active	No	No	Yes	1	2017-2021	25-34 yrs	Graduate and above
alive	2019	IDU	not married	Higher (10-12 years)	Unemployed	< 3000	Yes	Heroin	Yes	Yes	No	No	No	No	Active	No	No	Yes	1	2017-2021	18-24 yrs	Higher (10-12 years)
alive	2019	IDU	not married	Middile (7-9 years)	Unemployed	< 3000	Yes	Heroin	Yes	Yes	No	No	No	No	Active	No	No	No	1	2017-2021	25-34 yrs	Middile (7-9 years)
alive	2019	IDU	not married	Higher (10-12 years)	self-empolyed	3000-6000	Yes	Heroin	Yes	Yes	No	No	No	No	Active	No	No	No	1	2017-2021	18-24 yrs	Higher (10-12 years)
alive	2019	IDU	not married	Middile (7-9 years)	Unemployed	3000-6000	Yes	Heroin	Yes	Yes	No	No	No	No	Active	No	No	No	1	2017-2021	25-34 yrs	Middile (7-9 years)
alive	2019	IDU	not married	Higher (10-12 years)	Unemployed	< 3000	Yes	Heroin	Yes	Yes	No	No	No	No	Active	No	No	No	1	2017-2021	18-24 yrs	Higher (10-12 years)
alive	2019	IDU	not married	Higher (10-12 years)	Unemployed	< 3000	Yes	Heroin	Yes	Yes	No	No	No	No	Active	No	No	No	1	2017-2021	25-34 yrs	Higher (10-12 years)
alive	2019	IDU					Yes		Yes	Yes	No	No	No	No	Active	Yes	Yes	No	1	2017-2021	18-24 yrs
alive	2019	IDU	not married	Middile (7-9 years)	Unemployed	< 3000	Yes	Heroin	Yes	Yes	No	No	No	No	Active	No	No	No	1	2017-2021	25-34 yrs	Middile (7-9 years)
alive	2019	IDU	not married	Middile (7-9 years)	Unemployed	3000-6000	Yes	Heroin	Yes	Yes	No	No	No	No	Active	No	No	No	1	2017-2021	25-34 yrs	Middile (7-9 years)
alive	2019	IDU	not married	Middile (7-9 years)	Unemployed	< 3000	Yes	Heroin	Yes	Yes	No	No	No	No	Active	No	No	No	1	2017-2021	25-34 yrs	Middile (7-9 years)
alive	2019	IDU	not married	Middile (7-9 years)	Unemployed	< 3000	Yes	Heroin	Yes	Yes	No	No	No	No	Active	No	No	No	1	2017-2021	25-34 yrs	Middile (7-9 years)
alive	2019	IDU	not married	Middile (7-9 years)	Unemployed	< 3000	Yes	Heroin	Yes	Yes	No	No	No	No	Active	No	No	No	1	2017-2021		Middile (7-9 years)
alive	2019	IDU	not married	Middile (7-9 years)	Unemployed	< 3000	Yes	Heroin	Yes	Yes	No	No	No	No	Active	No	No	No	1	2017-2021	25-34 yrs	Middile (7-9 years)
alive	2019	IDU	not married	Middile (7-9 years)	Unemployed	< 3000	Yes	Heroin	Yes	Yes	No	No	No	No	Active	No	No	No	1	2017-2021	25-34 yrs	Middile (7-9 years)
alive	2019	IDU	not married	Middile (7-9 years)	Unemployed	< 3000	Yes	Heroin	Yes	Yes	No	No	No	No	Active	No	No	No	1	2017-2021	25-34 yrs	Middile (7-9 years)
alive	2019	IDU	not married	Middile (7-9 years)	Unemployed	< 3000	Yes	Heroin	Yes	Yes	No	No	No	No	Drop	No	No	No	1	2017-2021	18-24 yrs	Middile (7-9 years)
alive	2019	IDU	not married	Higher (10-12 years)	Unemployed	3000-6000	Yes	Heroin	Yes	Yes	No	No	No	No	Active	No	No	No	1	2017-2021	25-34 yrs	Higher (10-12 years)
alive	2019	IDU	not married	Middile (7-9 years)	Unemployed	< 3000	Yes	Heroin	Yes	Yes	No	No	No	No	Active	No	No	No	1	2017-2021	18-24 yrs	Middile (7-9 years)
alive	2019	IDU	Divorced/separated	Primary (0-6 years)	self-empolyed	3000-6000	Yes	Heroin	Yes	Yes	No	No	No	No	Drop	No	No	No	1	2017-2021	35+ yrs	Primary (0-6 years)
alive	2019	IDU	not married	Higher (10-12 years)	Unemployed	< 3000	Yes	Heroin	Yes	Yes	No	No	No	No	Active	No	No	No	1	2017-2021	18-24 yrs	Higher (10-12 years)
alive	2019	IDU	not married	Higher (10-12 years)	Empolyed	6001-10,000	Yes	Heroin	Yes	Yes	No	No	No	No	Active	No	No	No	1	2017-2021	25-34 yrs	Higher (10-12 years)
alive	2019	IDU	not married	Middile (7-9 years)	Unemployed	< 3000	Yes	Heroin	Yes	Yes	No	No	No	No	Active	No	No	No	1	2017-2021	18-24 yrs	Middile (7-9 years)
alive	2019	IDU	not married	Middile (7-9 years)	Unemployed	< 3000	Yes	Heroin	Yes	Yes	No	No	No	No	Active	No	No	No	1	2017-2021	18-24 yrs	Middile (7-9 years)
alive	2019	IDU	not married	Higher (10-12 years)	Unemployed	< 3000	Yes	Heroin	Yes	Yes	No	No	No	No	Active	No	No	No	1	2017-2021	18-24 yrs	Higher (10-12 years)
alive	2019	IDU	not married	Middile (7-9 years)	Unemployed	< 3000	Yes	Heroin	Yes	Yes	No	No	No	No	Active	No	No	No	1	2017-2021	18-24 yrs	Middile (7-9 years)
alive	2019	IDU	not married	Middile (7-9 years)	Unemployed	< 3000	Yes	Heroin	Yes	Yes	No	No	No	No	Active	No	No	No	1	2017-2021	18-24 yrs	Middile (7-9 years)
alive	2019	IDU	not married	Higher (10-12 years)	Unemployed	< 3000	Yes	Heroin	Yes	Yes	No	No	No	No	Drop	No	No	No	1	2017-2021	18-24 yrs	Higher (10-12 years)
alive	2019	IDU	not married	Middile (7-9 years)	Unemployed	< 3000	Yes	Heroin	Yes	Yes	No	No	No	No	Drop	No	No	No	1	2017-2021	18-24 yrs	Middile (7-9 years)
alive	2019	IDU	not married	Higher (10-12 years)	Unemployed	< 3000	Yes	Heroin	Yes	Yes	No	No	No	No	Active	Yes	No	No	1	2017-2021	18-24 yrs	Higher (10-12 years)
Dead	2019	IDU	not married	Higher (10-12 years)	Unemployed	< 3000	Yes	Heroin	Yes	Yes	No	No	No	No	Drop	No	No	No	1	2017-2021	18-24 yrs	Higher (10-12 years)
alive	2019	IDU	not married	Higher (10-12 years)	Unemployed	< 3000	Yes	Heroin	Yes	Yes	No	No	No	No	Active	No	No	No	1	2017-2021	25-34 yrs	Higher (10-12 years)
alive	2019	IDU	not married	Middile (7-9 years)	Unemployed	< 3000	Yes	Heroin	Yes	Yes	No	No	No	No	Active	Yes	No	No	1	2017-2021	25-34 yrs	Middile (7-9 years)
alive	2019	IDU	not married	Middile (7-9 years)	Unemployed	< 3000	Yes	Heroin	Yes	Yes	No	No	No	No	Active	Yes	No	No	1	2017-2021	18-24 yrs	Middile (7-9 years)
alive	2019	IDU	not married	Higher (10-12 years)	Unemployed	< 3000	Yes	Heroin	Yes	Yes	No	No	No	No	Active	No	No	No	1	2017-2021	18-24 yrs	Higher (10-12 years)
alive	2020	IDU	not married	Middile (7-9 years)	Unemployed	< 3000	Yes	Heroin	Yes	Yes	No	No	No	No	Active	No	No	No	1	2017-2021	18-24 yrs	Middile (7-9 years)
alive	2020	IDU	not married	Middile (7-9 years)	Unemployed	< 3000	Yes	Heroin	Yes	Yes	No	No	No	No	Active	No	No	No	1	2017-2021	18-24 yrs	Middile (7-9 years)
alive	2020	IDU	not married	Higher (10-12 years)	Unemployed	< 3000	Yes	Heroin	Yes	No	No	No	No	No	Active	No	No	No	1	2017-2021	18-24 yrs	Higher (10-12 years)
alive	2020	IDU	not married	Middile (7-9 years)	Unemployed	< 3000	Yes	Heroin	Yes	Yes	No	No	No	No	Active	No	No	No	1	2017-2021		Middile (7-9 years)
alive	2020	IDU	not married	Middile (7-9 years)	Unemployed	< 3000	Yes	Heroin	Yes	Yes	No	No	No	No	Active	No	No	No	1	2017-2021	25-34 yrs	Middile (7-9 years)
alive	2020	IDU	not married	Middile (7-9 years)	Unemployed	< 3000	Yes	Heroin	Yes	No	No	No	No	No	Active	No	No	No	1	2017-2021	35+ yrs	Middile (7-9 years)
alive	2020	IDU	not married	Middile (7-9 years)	Unemployed	< 3000	Yes	Heroin	Yes	Yes	No	No	No	No	Active	No	No	No	1	2017-2021	18-24 yrs	Middile (7-9 years)
alive	2020	IDU	not married	Middile (7-9 years)	Unemployed	< 3000	Yes	Heroin	Yes	No	No	No	No	No	Active	No	No	No	1	2017-2021	18-24 yrs	Middile (7-9 years)
alive	2020	IDU	not married	Middile (7-9 years)	Unemployed	< 3000	Yes	Heroin	Yes	Yes	No	No	No	No	Active	No	No	No	1	2017-2021	25-34 yrs	Middile (7-9 years)
alive	2020	IDU	not married	Middile (7-9 years)	Unemployed	< 3000	Yes	Heroin	Yes	Yes	No	No	No	No	Active	No	No	No	1	2017-2021	18-24 yrs	Middile (7-9 years)
alive	2020	IDU	not married	Middile (7-9 years)	Unemployed	< 3000	Yes	Heroin	Yes	Yes	No	No	No	No	Active	No	No	No	1	2017-2021	25-34 yrs	Middile (7-9 years)
alive	2020	IDU	not married	Middile (7-9 years)	Unemployed	< 3000	Yes	Heroin	Yes	Yes	No	No	No	No	Active	No	No	No	1	2017-2021	18-24 yrs	Middile (7-9 years)
alive	2020	IDU	not married	Primary (0-6 years)	Unemployed	< 3000	Yes	Heroin	No	Yes	No	No	No	No	Active	No	No	No	1	2017-2021	25-34 yrs	Primary (0-6 years)
alive	2020	IDU	not married	Middile (7-9 years)	Unemployed	3000-6000	Yes	Heroin	Yes	Yes	No	No	No	No	Active	No	No	No	1	2017-2021	35+ yrs	Middile (7-9 years)
alive	2020	IDU	not married	Higher (10-12 years)	Unemployed	3000-6000	Yes	Heroin	Yes	Yes	No	No	No	No	Drop	No	No	No	1	2017-2021		Higher (10-12 years)
alive	2020	IDU	not married	Higher (10-12 years)	Unemployed	< 3000	Yes	Heroin	Yes	Yes	No	No	No	No	Active	No	No	No	1	2017-2021	18-24 yrs	Higher (10-12 years)
alive	2020	IDU	not married	Higher (10-12 years)	Unemployed	< 3000	Yes	Heroin	No	Yes	No	No	No	No	Active	No	No	No	1	2017-2021	25-34 yrs	Higher (10-12 years)
alive	2020	IDU	not married	Higher (10-12 years)	Empolyed	6001-10,000	Yes	Heroin	Yes	Yes	No	No	No	No	Active	No	No	No	1	2017-2021	18-24 yrs	Higher (10-12 years)
alive	2020	IDU	not married	Higher (10-12 years)	Unemployed	3000-6000	Yes	Heroin	Yes	Yes	No	No	No	No	Active	Yes	No	No	1	2017-2021	18-24 yrs	Higher (10-12 years)
alive	2020	IDU	not married	Higher (10-12 years)	Unemployed	3000-6000	Yes	Heroin	Yes	Yes	No	No	No	No	Active	No	No	No	1	2017-2021	18-24 yrs	Higher (10-12 years)
alive	2020	IDU	not married	Higher (10-12 years)	Unemployed	3000-6000	Yes	Heroin	Yes	Yes	No	No	No	No	Active	No	No	No	1	2017-2021	18-24 yrs	Higher (10-12 years)
alive	2020	IDU	not married	Higher (10-12 years)	Unemployed	< 3000	Yes	Heroin	Yes	Yes	No	No	No	No	Active	No	No	No	1	2017-2021	18-24 yrs	Higher (10-12 years)
alive	2020	IDU	not married	Middile (7-9 years)	Unemployed	< 3000	Yes	Heroin	Yes	Yes	No	No	No	No	Active	No	No	No	1	2017-2021	35+ yrs	Middile (7-9 years)
alive	2020	IDU	not married	Higher (10-12 years)	Unemployed	< 3000	Yes	Heroin	Yes	Yes	No	No	No	No	Active	No	No	No	1	2017-2021	18-24 yrs	Higher (10-12 years)
alive	2020	IDU	not married	Higher (10-12 years)	Unemployed	< 3000	Yes	Heroin	Yes	Yes	No	No	No	No	Active	No	No	No	1	2017-2021	25-34 yrs	Higher (10-12 years)
alive	2020	IDU	not married	Middile (7-9 years)	Unemployed	< 3000	Yes	Heroin	Yes	Yes	No	No	No	No	Active	No	No	No	1	2017-2021	18-24 yrs	Middile (7-9 years)
alive	2020	IDU	not married	Higher (10-12 years)	Unemployed	< 3000	Yes	Heroin	Yes	Yes	No	No	No	No	Active	No	No	No	1	2017-2021	18-24 yrs	Higher (10-12 years)
alive	2020	IDU	not married	Higher (10-12 years)	Unemployed	3000-6000	Yes	Heroin	Yes	Yes	No	No	No	No	Active	No	No	No	1	2017-2021	18-24 yrs	Higher (10-12 years)
alive	2020	IDU	not married	Middile (7-9 years)	Unemployed	3000-6000	Yes	Heroin	Yes	Yes	No	No	No	No	Active	No	No	No	1	2017-2021	35+ yrs	Middile (7-9 years)
alive	2020	IDU	not married	Middile (7-9 years)	Unemployed	3000-6000	Yes	Heroin	Yes	Yes	No	No	No	No	Active	Yes	Yes	No	1	2017-2021	25-34 yrs	Middile (7-9 years)
alive	2020	IDU	not married	Higher (10-12 years)	Unemployed	< 3000	Yes	Heroin	Yes	Yes	No	No	No	No	Active	No	No	No	1	2017-2021	18-24 yrs	Higher (10-12 years)
alive	2020	IDU	not married	Middile (7-9 years)	Unemployed	3000-6000	Yes	Heroin	Yes	Yes	No	No	No	No	Active	No	No	No	1	2017-2021	35+ yrs	Middile (7-9 years)
alive	2020	IDU	not married	Higher (10-12 years)	Unemployed	< 3000	Yes	Heroin	Yes	Yes	No	No	No	No	Active	No	No	No	1	2017-2021	18-24 yrs	Higher (10-12 years)
alive	2020	IDU	not married	Middile (7-9 years)	Unemployed	3000-6000	Yes	Heroin	Yes	Yes	No	No	No	No	Active	No	No	No	1	2017-2021		Middile (7-9 years)
alive	2020	IDU	not married	Higher (10-12 years)	Unemployed	3000-6000	Yes	Heroin	Yes	Yes	No	No	No	No	Active	No	No	No	1	2017-2021	18-24 yrs	Higher (10-12 years)
alive	2020	IDU	not married	Middile (7-9 years)	Unemployed	< 3000	Yes	Heroin	Yes	Yes	No	No	No	No	Active	No	No	No	1	2017-2021	18-24 yrs	Middile (7-9 years)
alive	2020	IDU	not married	Higher (10-12 years)	Unemployed	< 3000	Yes	Heroin	Yes	Yes	No	No	No	No	Active	No	No	No	1	2017-2021	18-24 yrs	Higher (10-12 years)
alive	2020	IDU	not married	Higher (10-12 years)	Unemployed	< 3000	Yes	Heroin	Yes	Yes	No	No	No	No	Active	No	No	No	1	2017-2021	18-24 yrs	Higher (10-12 years)
alive	2020	IDU	not married	Middile (7-9 years)	Unemployed	< 3000	Yes	Heroin	Yes	Yes	No	No	No	No	Active	No	No	No	1	2017-2021	18-24 yrs	Middile (7-9 years)
alive	2020	IDU	not married	Higher (10-12 years)	Unemployed	3000-6000	Yes	Heroin	Yes	Yes	No	No	No	No	Active	No	No	No	1	2017-2021		Higher (10-12 years)
alive	2020	IDU	not married	Middile (7-9 years)	Unemployed	< 3000	Yes	Heroin	Yes	Yes	No	No	No	No	Active	No	No	No	1	2017-2021	25-34 yrs	Middile (7-9 years)
alive	2020	IDU	not married	Higher (10-12 years)	Unemployed	< 3000	Yes	Heroin	Yes	Yes	No	No	No	No	Active	No	No	No	1	2017-2021	18-24 yrs	Higher (10-12 years)
alive	2020	IDU	not married	Higher (10-12 years)	Unemployed	3000-6000	Yes	Heroin	Yes	Yes	No	No	No	No	Active	No	No	No	1	2017-2021	18-24 yrs	Higher (10-12 years)
alive	2020	IDU	not married	Middile (7-9 years)	Unemployed	3000-6000	Yes	Heroin	Yes	Yes	No	No	No	No	Active	No	No	No	1	2017-2021	18-24 yrs	Middile (7-9 years)
alive	2020	IDU	not married	Higher (10-12 years)	Unemployed	< 3000	Yes	Heroin	Yes	Yes	No	No	No	No	Active	No	No	No	1	2017-2021	18-24 yrs	Higher (10-12 years)
alive	2020	IDU	not married	Middile (7-9 years)	Unemployed	< 3000	Yes	Heroin	Yes	Yes	No	No	No	No	Active	No	No	No	1	2017-2021	18-24 yrs	Middile (7-9 years)
alive	2020	IDU	not married	Middile (7-9 years)	Unemployed	< 3000	Yes	Heroin	Yes	Yes	No	No	No	No	Active	No	No	No	1	2017-2021	18-24 yrs	Middile (7-9 years)
alive	2020	IDU	not married	Higher (10-12 years)	Unemployed	< 3000	Yes	Heroin	Yes	Yes	No	No	No	No	Active	No	No	No	1	2017-2021	25-34 yrs	Higher (10-12 years)
alive	2020	IDU	not married	Middile (7-9 years)	Unemployed	< 3000	Yes	Heroin	Yes	Yes	No	No	No	No	Active	No	No	No	1	2017-2021	18-24 yrs	Middile (7-9 years)
alive	2020	IDU	not married	Middile (7-9 years)	Unemployed	< 3000	Yes	Heroin	Yes	Yes	No	No	No	No	Active	No	No	No	1	2017-2021	35+ yrs	Middile (7-9 years)
alive	2020	IDU	not married	Higher (10-12 years)	Unemployed	< 3000	Yes	Heroin	Yes	Yes	No	No	No	No	Active	Yes	Yes	No	1	2017-2021	18-24 yrs	Higher (10-12 years)
alive	2020	IDU	not married	Middile (7-9 years)	Unemployed	< 3000	Yes	Heroin	Yes	Yes	No	No	No	No	Active	Yes	Yes	Yes	1	2017-2021	25-34 yrs	Middile (7-9 years)
alive	2020	IDU	not married	Higher (10-12 years)	Unemployed	< 3000	Yes	Heroin	Yes	Yes	No	No	No	No	Active	Yes	Yes	Yes	1	2017-2021	25-34 yrs	Higher (10-12 years)
alive	2020	IDU	not married	Graduate and above	Unemployed	3000-6000	Yes	Heroin	Yes	Yes	No	No	No	No	Active	No	No	No	1	2017-2021	25-34 yrs	Graduate and above
alive	2020	IDU	not married	Higher (10-12 years)	Unemployed	3000-6000	Yes	Heroin	Yes	Yes	No	No	No	No	Active	No	No	No	1	2017-2021	18-24 yrs	Higher (10-12 years)
alive	2020	IDU	not married	Middile (7-9 years)	Unemployed	3000-6000	Yes	Heroin	Yes	Yes	No	No	No	No	Active	No	No	No	1	2017-2021	18-24 yrs	Middile (7-9 years)
alive	2020	IDU	not married	Higher (10-12 years)	Unemployed	3000-6000	Yes	Heroin	Yes	Yes	No	No	No	No	Active	No	No	No	1	2017-2021		Higher (10-12 years)
alive	2020	IDU	not married	Graduate and above	Unemployed	3000-6000	Yes	Heroin	Yes	Yes	No	No	No	No	Active	No	No	No	1	2017-2021	35+ yrs	Graduate and above
alive	2020	IDU	not married	Higher (10-12 years)	Unemployed	3000-6000	Yes	Heroin	Yes	Yes	No	No	No	No	Active	No	No	No	1	2017-2021	18-24 yrs	Higher (10-12 years)
alive	2020	IDU	not married	Higher (10-12 years)	Unemployed	3000-6000	Yes	Heroin	Yes	Yes	No	No	No	No	Active	No	No	No	1	2017-2021	18-24 yrs	Higher (10-12 years)
alive	2019	IDU	not married	Middile (7-9 years)	self-empolyed	3000-6000	Yes	Heroin	No	Yes	Yes	No	No	No	Drop	No	No	No	1	2017-2021	18-24 yrs	Middile (7-9 years)
alive	2019	IDU	not married	Middile (7-9 years)	self-empolyed	6001-10,000	Yes	Heroin	No	Yes	Yes	No	No	No	Active	No	No	No	1	2017-2021	18-24 yrs	Middile (7-9 years)
alive	2019	IDU	not married	Middile (7-9 years)	self-empolyed	6001-10,000	Yes	Heroin	No	Yes	Yes	No	No	No	Active	No	No	No	1	2017-2021	18-24 yrs	Middile (7-9 years)
alive	2019	IDU	Married	Higher (10-12 years)	Empolyed	6001-10,000	Yes	Heroin	No	Yes	Yes	No	No	No	Drop	No	No	No	1	2017-2021	25-34 yrs	Higher (10-12 years)
alive	2019	IDU	not married	Middile (7-9 years)	Empolyed	3000-6000	Yes	Heroin	No	Yes	Yes	No	No	No	Drop	No	No	No	1	2017-2021	18-24 yrs	Middile (7-9 years)
alive	2019	IDU	not married	Higher (10-12 years)	Empolyed	3000-6000	Yes	Heroin	No	Yes	Yes	No	No	No	Active	No	No	No	1	2017-2021	18-24 yrs	Higher (10-12 years)
alive	2019	IDU	not married	Middile (7-9 years)	Empolyed	3000-6000	Yes	Heroin	No	Yes	Yes	No	No	No	Active	No	No	No	1	2017-2021	18-24 yrs	Middile (7-9 years)
alive	2019	IDU	not married	Middile (7-9 years)	Empolyed	3000-6000	Yes	Heroin	No	Yes	Yes	No	No	No	Drop	No	No	No	1	2017-2021	25-34 yrs	Middile (7-9 years)
alive	2019	IDU	not married	Middile (7-9 years)	Empolyed	6001-10,000	Yes	Heroin	No	Yes	Yes	No	No	No	Active	Yes	Yes	No	1	2017-2021	25-34 yrs	Middile (7-9 years)
alive	2019	IDU	not married	Middile (7-9 years)	Unemployed	3000-6000	Yes	Heroin	No	Yes	Yes	No	No	No	Active	No	No	No	1	2017-2021	18-24 yrs	Middile (7-9 years)
alive	2019	IDU	not married	Middile (7-9 years)	Unemployed	3000-6000	Yes	Heroin	No	Yes	Yes	No	No	No	Active	No	No	No	1	2017-2021	18-24 yrs	Middile (7-9 years)
alive	2019	IDU	not married	Higher (10-12 years)	Unemployed	3000-6000	Yes	Heroin	No	Yes	Yes	No	No	No	Drop	No	No	No	1	2017-2021	25-34 yrs	Higher (10-12 years)
alive	2019	IDU	not married	Higher (10-12 years)	Unemployed	3000-6000	Yes	Heroin	No	Yes	Yes	No	No	No	Active	No	No	No	1	2017-2021	25-34 yrs	Higher (10-12 years)
alive	2019	IDU	not married	Middile (7-9 years)	Unemployed	3000-6000	Yes	Heroin	No	Yes	Yes	No	No	No	Active	No	No	No	1	2017-2021	18-24 yrs	Middile (7-9 years)
alive	2019	IDU	not married	Higher (10-12 years)	Unemployed	3000-6000	Yes	Heroin	No	Yes	Yes	No	No	No	Drop	No	No	No	1	2017-2021	18-24 yrs	Higher (10-12 years)
alive	2019	IDU	not married	Middile (7-9 years)	Unemployed	3000-6000	Yes	Heroin	No	Yes	Yes	No	No	No	Drop	No	No	No	1	2017-2021	25-34 yrs	Middile (7-9 years)
alive	2020	IDU	not married	Middile (7-9 years)	Unemployed	3000-6000	Yes	Heroin	No	Yes	Yes	No	No	No	Active	No	No	No	1	2017-2021	18-24 yrs	Middile (7-9 years)
alive	2020	IDU	not married	Middile (7-9 years)	Unemployed	3000-6000	Yes	Heroin	No	Yes	Yes	No	No	No	Active	No	No	No	1	2017-2021	18-24 yrs	Middile (7-9 years)
alive	2020	IDU	not married	Middile (7-9 years)	Unemployed	3000-6000	Yes	Heroin	No	Yes	Yes	No	No	No	Active	No	No	No	1	2017-2021	18-24 yrs	Middile (7-9 years)
alive	2020	IDU	not married	Middile (7-9 years)	Unemployed	3000-6000	Yes	Heroin	No	Yes	Yes	No	No	No	Drop	No	No	No	1	2017-2021	18-24 yrs	Middile (7-9 years)
alive	2020	IDU	not married	Middile (7-9 years)	Unemployed	3000-6000	Yes	Heroin	No	Yes	Yes	No	No	No	Drop	No	No	No	1	2017-2021	18-24 yrs	Middile (7-9 years)
alive	2020	IDU	not married	Middile (7-9 years)	Unemployed	3000-6000	Yes	Heroin	No	Yes	Yes	No	No	No	Active	No	No	No	1	2017-2021	25-34 yrs	Middile (7-9 years)
alive	2020	IDU	not married	Middile (7-9 years)	Unemployed	3000-6000	Yes	Heroin	No	Yes	Yes	No	No	No	Active	No	No	No	1	2017-2021	25-34 yrs	Middile (7-9 years)
alive	2020	IDU	not married	Middile (7-9 years)	Unemployed	3000-6000	Yes	Heroin	No	Yes	Yes	No	No	No	Active	No	No	No	1	2017-2021	25-34 yrs	Middile (7-9 years)
alive	2020	IDU	not married	Middile (7-9 years)	Unemployed	3000-6000	Yes	Heroin	No	Yes	Yes	No	No	No	Active	No	No	No	1	2017-2021	35+ yrs	Middile (7-9 years)
alive	2020	IDU	not married	Middile (7-9 years)	Unemployed	3000-6000	Yes	Heroin	No	Yes	Yes	No	No	No	Active	No	No	No	1	2017-2021	18-24 yrs	Middile (7-9 years)
alive	2020	IDU	not married	Middile (7-9 years)	Unemployed	3000-6000	Yes	Heroin	No	Yes	Yes	No	No	No	Active	No	No	No	1	2017-2021	25-34 yrs	Middile (7-9 years)
alive	2020	IDU	not married	Middile (7-9 years)	Unemployed	3000-6000	Yes	Heroin	No	Yes	Yes	No	No	No	Active	No	No	No	1	2017-2021	18-24 yrs	Middile (7-9 years)
alive	2020	IDU	not married	Higher (10-12 years)	Empolyed	6001-10,000	Yes	Heroin	No	Yes	Yes	No	No	No	Active	No	No	No	1	2017-2021	18-24 yrs	Higher (10-12 years)
alive	2019	IDU	not married	Higher (10-12 years)	Unemployed	None	Yes	Heroin	No	No	No	No	No	No	Active	Yes	Yes	No	1	2017-2021	35+ yrs	Higher (10-12 years)
alive	2019	IDU	Married	Middile (7-9 years)	Empolyed	> 10,000	Yes	Heroin	Yes	No	No	No	No	No	Active	No	No	No	1	2017-2021	25-34 yrs	Middile (7-9 years)
alive	2019	IDU	Divorced/separated	Higher (10-12 years)	Unemployed	None	Yes	Heroin	No	Yes	No	No	No	No	Active	Yes	Yes	No	1	2017-2021	35+ yrs	Higher (10-12 years)
alive	2019	IDU	not married	Higher (10-12 years)	Unemployed	None	Yes	Heroin	Yes	No	No	No	No	No	Active	No	No	No	1	2017-2021	18-24 yrs	Higher (10-12 years)
alive	2019	IDU	not married	Higher (10-12 years)	Unemployed	None	Yes	Heroin	No	Yes	No	No	No	No	Active	No	No	No	1	2017-2021	25-34 yrs	Higher (10-12 years)
Dead	2019	IDU	Married	Middile (7-9 years)	self-empolyed	6001-10,000	Yes	Heroin	Yes	No	No	No	No	No	Drop	No	No	No	1	2017-2021	35+ yrs	Middile (7-9 years)
alive	2019	IDU	not married	Higher (10-12 years)	Empolyed	6001-10,000	Yes	Heroin	No	No	No	No	No	No	Active	No	No	No	1	2017-2021	18-24 yrs	Higher (10-12 years)
alive	2019	IDU	not married	Middile (7-9 years)	Unemployed	None	Yes	Heroin	No	No	No	No	No	No	Active	No	No	No	1	2017-2021	25-34 yrs	Middile (7-9 years)
alive	2019	IDU	Divorced/separated	Higher (10-12 years)	self-empolyed	6001-10,000	Yes	Heroin	No	Yes	No	No	No	No	Active	No	No	No	1	2017-2021	25-34 yrs	Higher (10-12 years)
Dead	2019	IDU	not married	Graduate and above	self-empolyed	6001-10,000	Yes	Heroin	No	No	No	No	No	No	Drop	No	No	No	1	2017-2021	18-24 yrs	Graduate and above
alive	2019	IDU	not married	Higher (10-12 years)	Unemployed	None	Yes	Heroin	Yes	No	No	No	No	No	Active	No	No	No	1	2017-2021	25-34 yrs	Higher (10-12 years)
Dead	2019	IDU	not married	Higher (10-12 years)	Unemployed	None	Yes	Heroin	Yes	No	No	No	No	No	Drop	No	No	No	1	2017-2021	35+ yrs	Higher (10-12 years)
alive	2019	IDU	not married	Higher (10-12 years)	Unemployed	None	Yes	Heroin	Yes	Yes	No	No	No	No	Active	No	No	No	1	2017-2021	25-34 yrs	Higher (10-12 years)
alive	2019	IDU	not married	Higher (10-12 years)	Unemployed	None	Yes	Heroin	Yes	Yes	No	No	No	No	Active	No	No	No	1	2017-2021	18-24 yrs	Higher (10-12 years)
alive	2019	IDU	Divorced/separated	Primary (0-6 years)	Unemployed	None	Yes	Heroin	No	Yes	No	No	No	No	Active	No	No	No	1	2017-2021	25-34 yrs	Primary (0-6 years)
alive	2019	IDU	not married	Graduate and above	Unemployed	None	Yes	Heroin	No	Yes	No	No	No	No	Active	No	No	No	1	2017-2021	18-24 yrs	Graduate and above
alive	2019	IDU	Divorced/separated	Higher (10-12 years)	Unemployed	None	Yes	Heroin	Yes	No	No	No	No	No	Active	Yes	Yes	No	1	2017-2021	25-34 yrs	Higher (10-12 years)
alive	2019	IDU	Divorced/separated	Graduate and above	Unemployed	None	Yes	Heroin	No	Yes	No	No	No	No	Drop	No	No	No	1	2017-2021	18-24 yrs	Graduate and above
Dead	2019	IDU	Married	Higher (10-12 years)	Unemployed	None	Yes	Heroin	Yes	Yes	No	No	No	No	Drop	Yes	Yes	No	1	2017-2021	25-34 yrs	Higher (10-12 years)
alive	2019	IDU	Married	Graduate and above	Unemployed	None	Yes	Heroin	Yes	Yes	No	No	No	No	Active	No	No	No	1	2017-2021	25-34 yrs	Graduate and above
alive	2019	IDU	Married	Higher (10-12 years)	self-empolyed	None	Yes	Heroin	No	Yes	No	No	No	No	Active	No	No	No	1	2017-2021	35+ yrs	Higher (10-12 years)
alive	2019	IDU	not married	Middile (7-9 years)	Unemployed	None	Yes	Heroin	No	No	No	No	No	No	Active	No	No	No	1	2017-2021	25-34 yrs	Middile (7-9 years)
alive	2019	IDU	not married	Higher (10-12 years)	Unemployed	None	Yes	Heroin	Yes	Yes	No	No	No	No	Active	Yes	Yes	No	1	2017-2021	18-24 yrs	Higher (10-12 years)
alive	2019	IDU	not married	Higher (10-12 years)	Unemployed	None	Yes	Heroin	Yes	Yes	No	No	No	No	Active	No	No	No	1	2017-2021	25-34 yrs	Higher (10-12 years)
alive	2019	IDU	Divorced/separated	Higher (10-12 years)	Empolyed	> 10,000	Yes	Heroin	Yes	Yes	No	No	No	No	Active	Yes	Yes	No	1	2017-2021	35+ yrs	Higher (10-12 years)
alive	2019	IDU	Divorced/separated	Middile (7-9 years)	Empolyed	< 3000	Yes	Heroin	Yes	Yes	No	No	No	No	Active	No	No	No	1	2017-2021	25-34 yrs	Middile (7-9 years)
alive	2019	IDU	not married	Higher (10-12 years)	Empolyed	6001-10,000	Yes	Heroin	Yes	Yes	No	No	No	No	Active	No	No	No	1	2017-2021	35+ yrs	Higher (10-12 years)
alive	2019	IDU	not married	Middile (7-9 years)	Unemployed	None	Yes	Heroin	Yes	No	No	No	No	No	Active	No	No	No	1	2017-2021	25-34 yrs	Middile (7-9 years)
alive	2019	IDU	not married	Middile (7-9 years)	Unemployed	None	Yes	Heroin	Yes	Yes	No	No	No	No	Active	No	No	No	1	2017-2021	25-34 yrs	Middile (7-9 years)
alive	2019	IDU	Divorced/separated	Middile (7-9 years)	Unemployed	None	Yes	Heroin	Yes	Yes	No	No	No	No	Active	No	No	No	1	2017-2021	25-34 yrs	Middile (7-9 years)
alive	2019	IDU	not married	Higher (10-12 years)	Unemployed	None	Yes	Heroin	Yes	Yes	No	No	No	No	Active	No	No	No	1	2017-2021	25-34 yrs	Higher (10-12 years)
alive	2019	IDU	not married	Higher (10-12 years)	Unemployed	None	Yes	Heroin	Yes	No	No	No	No	No	Drop	No	No	No	1	2017-2021	18-24 yrs	Higher (10-12 years)
alive	2019	IDU	not married	Higher (10-12 years)	Unemployed	None	Yes	Heroin	Yes	Yes	No	No	No	No	Drop	No	No	No	1	2017-2021	25-34 yrs	Higher (10-12 years)
alive	2019	IDU	not married	Higher (10-12 years)	Unemployed	None	Yes	Heroin	Yes	No	No	No	No	No	Active	No	No	No	1	2017-2021	18-24 yrs	Higher (10-12 years)
Dead	2019	IDU	not married	Higher (10-12 years)	Empolyed	> 10,000	Yes	Heroin	Yes	Yes	No	No	No	No	Drop	No	No	No	1	2017-2021	25-34 yrs	Higher (10-12 years)
alive	2019	IDU	not married	Higher (10-12 years)	Unemployed	None	Yes	Heroin	Yes	Yes	No	No	No	No	Active	No	No	No	1	2017-2021	18-24 yrs	Higher (10-12 years)
alive	2019	IDU	not married	Higher (10-12 years)	Unemployed	None	Yes	Heroin	Yes	Yes	No	No	No	No	Active	No	No	No	1	2017-2021	18-24 yrs	Higher (10-12 years)
alive	2019	IDU	not married	Higher (10-12 years)	Unemployed	None	Yes	Heroin	Yes	Yes	No	No	No	No	Active	No	No	No	1	2017-2021	25-34 yrs	Higher (10-12 years)
alive	2019	IDU	not married	Higher (10-12 years)	Unemployed	None	Yes	Heroin	Yes	Yes	No	No	No	No	Drop	No	No	No	1	2017-2021	25-34 yrs	Higher (10-12 years)
alive	2019	IDU	not married	Middile (7-9 years)	Unemployed	None	Yes	Heroin	Yes	Yes	No	No	No	No	Active	No	No	No	1	2017-2021	18-24 yrs	Middile (7-9 years)
alive	2019	IDU	Married	Higher (10-12 years)	Unemployed	None	Yes	Heroin	Yes	Yes	No	No	No	No	Active	Yes	Yes	No	1	2017-2021	25-34 yrs	Higher (10-12 years)
alive	2019	IDU	not married	Graduate and above	Unemployed	None	Yes	Heroin	Yes	Yes	No	No	No	No	Active	No	No	No	1	2017-2021	25-34 yrs	Graduate and above
alive	2019	IDU	not married	Higher (10-12 years)	Unemployed	None	Yes	Heroin	Yes	No	No	No	No	No	Active	No	No	No	1	2017-2021	25-34 yrs	Higher (10-12 years)
alive	2019	IDU	not married	Higher (10-12 years)	Unemployed	None	Yes	Heroin	Yes	No	No	No	No	No	Active	No	No	No	1	2017-2021	18-24 yrs	Higher (10-12 years)
alive	2019	IDU	not married	Higher (10-12 years)	Unemployed	None	Yes	Heroin	Yes	No	No	No	No	No	Active	No	No	No	1	2017-2021	18-24 yrs	Higher (10-12 years)
alive	2019	IDU	Married	Higher (10-12 years)	Unemployed	6001-10,000	Yes	Heroin	Yes	Yes	No	No	No	No	Drop	No	No	No	1	2017-2021	25-34 yrs	Higher (10-12 years)
alive	2019	IDU	not married	Higher (10-12 years)	Empolyed	None	Yes	Heroin	Yes	No	No	No	No	No	Active	No	No	No	1	2017-2021	25-34 yrs	Higher (10-12 years)
alive	2019	IDU	not married	Higher (10-12 years)	Unemployed	None	Yes	Heroin	Yes	No	No	No	No	No	Drop	No	No	No	1	2017-2021	25-34 yrs	Higher (10-12 years)
alive	2019	IDU	not married	Middile (7-9 years)	Unemployed	None	Yes	Heroin	No	Yes	No	No	No	No	Active	No	No	No	1	2017-2021	35+ yrs	Middile (7-9 years)
alive	2019	IDU	not married	Higher (10-12 years)	Unemployed	None	Yes	Heroin	No	Yes	No	No	No	No	Active	Yes	Yes	No	1	2017-2021	18-24 yrs	Higher (10-12 years)
alive	2019	IDU	not married	Middile (7-9 years)	Unemployed	None	Yes	Heroin	No	Yes	No	No	No	No	Active	No	No	No	1	2017-2021	18-24 yrs	Middile (7-9 years)
alive	2019	IDU	not married	Higher (10-12 years)	Unemployed	None	Yes	Heroin	No	Yes	No	No	No	No	Active	No	No	No	1	2017-2021	18-24 yrs	Higher (10-12 years)
alive	2019	IDU	not married	Higher (10-12 years)	Unemployed	None	Yes	Heroin	Yes	Yes	No	No	No	No	Active	No	No	No	1	2017-2021	35+ yrs	Higher (10-12 years)
alive	2019	IDU	not married	Higher (10-12 years)	Unemployed	None	Yes	Heroin	No	No	No	No	No	No	Active	No	No	No	1	2017-2021	18-24 yrs	Higher (10-12 years)
alive	2019	IDU	not married	Higher (10-12 years)	Unemployed	None	Yes	Heroin	No	Yes	No	No	No	No	Active	No	No	No	1	2017-2021	25-34 yrs	Higher (10-12 years)
alive	2019	IDU	not married	Higher (10-12 years)	Empolyed	6001-10,000	Yes	Heroin	Yes	No	No	No	No	No	Active	No	No	No	1	2017-2021	18-24 yrs	Higher (10-12 years)
alive	2019	IDU	not married	Higher (10-12 years)	Unemployed	None	Yes	Heroin	Yes	No	No	No	No	No	Active	No	No	No	1	2017-2021	25-34 yrs	Higher (10-12 years)
alive	2019	IDU	not married	Higher (10-12 years)	Unemployed	None	Yes	Heroin	Yes	No	No	No	No	No	Active	No	No	No	1	2017-2021	18-24 yrs	Higher (10-12 years)
alive	2019	IDU	not married	Higher (10-12 years)	Unemployed	None	Yes	Heroin	Yes	Yes	No	No	No	No	Active	Yes	Yes	No	1	2017-2021	25-34 yrs	Higher (10-12 years)
alive	2019	IDU	not married	Higher (10-12 years)	Empolyed	None	Yes	Heroin	Yes	Yes	No	No	No	No	Active	Yes	No	No	1	2017-2021	25-34 yrs	Higher (10-12 years)
alive	2019	IDU	Divorced/separated	Higher (10-12 years)	Empolyed	None	Yes	Heroin	Yes	Yes	No	No	No	No	Active	No	No	No	1	2017-2021	25-34 yrs	Higher (10-12 years)
alive	2019	IDU	not married	Graduate and above	Empolyed	None	Yes	Heroin	Yes	No	No	No	No	No	Active	Yes	Yes	No	1	2017-2021		Graduate and above
alive	2019	IDU	Divorced/separated	Graduate and above	Unemployed	None	Yes	Heroin	Yes	No	No	No	No	No	Active	No	No	No	1	2017-2021	35+ yrs	Graduate and above
alive	2019	IDU	not married	Higher (10-12 years)	Unemployed	None	Yes	Heroin	No	No	No	No	No	No	Active	No	No	No	1	2017-2021	18-24 yrs	Higher (10-12 years)
alive	2019	IDU	not married	Higher (10-12 years)	Unemployed	None	Yes	Heroin	No	No	No	No	No	No	Active	No	No	No	1	2017-2021	25-34 yrs	Higher (10-12 years)
Dead	2019	IDU	Divorced/separated	Higher (10-12 years)	Empolyed	6001-10,000	Yes	Heroin	No	Yes	No	No	No	No	Drop	Yes	Yes	No	1	2017-2021	18-24 yrs	Higher (10-12 years)
alive	2019	IDU	not married	Higher (10-12 years)	Unemployed	None	Yes	Heroin	Yes	No	No	No	No	No	Active	No	No	No	1	2017-2021	35+ yrs	Higher (10-12 years)
alive	2019	IDU	not married	Higher (10-12 years)	Unemployed	None	Yes	Heroin	Yes	No	No	No	No	No	Active	No	No	No	1	2017-2021	25-34 yrs	Higher (10-12 years)
alive	2019	IDU	not married	Higher (10-12 years)	Unemployed	None	Yes	Heroin	Yes	Yes	No	No	No	No	Active	No	No	No	1	2017-2021	18-24 yrs	Higher (10-12 years)
alive	2019	IDU	not married	Middile (7-9 years)	Unemployed	None	Yes	Heroin	No	Yes	No	No	No	No	Active	No	No	No	1	2017-2021	18-24 yrs	Middile (7-9 years)
alive	2019	IDU	Married	Middile (7-9 years)	self-empolyed	6001-10,000	Yes	Heroin	Yes	Yes	No	No	No	No	Active	No	No	No	1	2017-2021	25-34 yrs	Middile (7-9 years)
alive	2019	IDU	not married	Middile (7-9 years)	Unemployed	None	Yes	Heroin	Yes	No	No	No	No	No	Active	No	No	No	1	2017-2021	18-24 yrs	Middile (7-9 years)
alive	2019	IDU	not married	Higher (10-12 years)	Unemployed	None	Yes	Heroin	Yes	No	No	No	No	No	Active	No	No	No	1	2017-2021	18-24 yrs	Higher (10-12 years)
Dead	2019	IDU	Married	Higher (10-12 years)	Unemployed	None	Yes	Heroin	Yes	No	No	No	No	No	Drop	No	No	No	1	2017-2021	25-34 yrs	Higher (10-12 years)
alive	2019	IDU	not married	Higher (10-12 years)	Unemployed	None	Yes	Heroin	Yes	Yes	No	No	No	No	Active	No	No	No	1	2017-2021	25-34 yrs	Higher (10-12 years)
alive	2019	IDU	not married	Middile (7-9 years)	self-empolyed	6001-10,000	Yes	Heroin	No	Yes	No	No	No	No	Active	No	No	No	1	2017-2021	18-24 yrs	Middile (7-9 years)
alive	2019	IDU	Divorced/separated	Graduate and above	Empolyed	None	Yes	Heroin	No	No	No	No	No	No	Drop	No	No	No	1	2017-2021	25-34 yrs	Graduate and above
alive	2019	IDU	not married	Higher (10-12 years)	Unemployed	None	Yes	Heroin	Yes	Yes	No	No	No	No	Active	No	No	No	1	2017-2021	18-24 yrs	Higher (10-12 years)
alive	2019	IDU	not married	Higher (10-12 years)	Unemployed	None	Yes	Heroin	Yes	Yes	No	No	No	No	Active	No	No	No	1	2017-2021	25-34 yrs	Higher (10-12 years)
alive	2019	IDU	Divorced/separated	Higher (10-12 years)	Unemployed	None	Yes	Heroin	Yes	No	No	No	No	No	Active	No	No	No	1	2017-2021	25-34 yrs	Higher (10-12 years)
alive	2019	IDU	not married	Higher (10-12 years)	Unemployed	None	Yes	Heroin	Yes	Yes	No	No	No	No	Active	No	No	No	1	2017-2021	18-24 yrs	Higher (10-12 years)
alive	2019	IDU	not married	Higher (10-12 years)	Unemployed	None	Yes	Heroin	No	No	No	No	No	No	Active	No	No	No	1	2017-2021	18-24 yrs	Higher (10-12 years)
alive	2019	IDU	not married	Higher (10-12 years)	Unemployed	None	Yes	Heroin	Yes	Yes	No	No	No	No	Active	No	No	No	1	2017-2021	18-24 yrs	Higher (10-12 years)
alive	2019	IDU	not married	Higher (10-12 years)	Unemployed	None	Yes	Heroin	Yes	No	No	No	No	No	Active	No	No	No	1	2017-2021	25-34 yrs	Higher (10-12 years)
alive	2019	IDU	Divorced/separated	Higher (10-12 years)	Empolyed	6001-10,000	Yes	Heroin	No	No	No	No	No	No	Active	No	No	No	1	2017-2021	25-34 yrs	Higher (10-12 years)
alive	2019	IDU	not married	Higher (10-12 years)	self-empolyed	> 10,000	Yes	Heroin	Yes	No	No	No	No	No	Active	No	No	No	1	2017-2021	25-34 yrs	Higher (10-12 years)
alive	2019	IDU	Divorced/separated	Middile (7-9 years)	Empolyed	6001-10,000	Yes	Heroin	Yes	No	No	No	No	No	Drop	No	No	No	1	2017-2021	35+ yrs	Middile (7-9 years)
alive	2019	IDU	not married	Higher (10-12 years)	Unemployed	None	Yes	Heroin	Yes	No	No	No	No	No	Active	No	No	No	1	2017-2021	18-24 yrs	Higher (10-12 years)
alive	2019	IDU	Married	Graduate and above	Empolyed	None	Yes	Heroin	Yes	No	No	No	No	No	Active	No	No	No	1	2017-2021	35+ yrs	Graduate and above
alive	2019	IDU	not married	Middile (7-9 years)	Unemployed	None	Yes	Heroin	No	No	No	No	No	No	Active	No	No	No	1	2017-2021	18-24 yrs	Middile (7-9 years)
alive	2020	IDU	Married	Middile (7-9 years)	Empolyed	> 10,000	Yes	Heroin	No	No	No	No	No	No	Active	No	No	No	1	2017-2021	35+ yrs	Middile (7-9 years)
alive	2020	IDU	not married	Higher (10-12 years)	Unemployed	None	Yes	Heroin	No	Yes	No	No	No	No	Drop	No	No	No	1	2017-2021	25-34 yrs	Higher (10-12 years)
alive	2020	IDU	not married	Higher (10-12 years)	Unemployed	None	Yes	Heroin	No	Yes	No	No	No	No	Active	No	No	No	1	2017-2021	35+ yrs	Higher (10-12 years)
alive	2019	IDU	not married	Higher (10-12 years)	Unemployed	None	Yes	Heroin	Yes	No	No	No	No	No	Active	Yes	Yes	No	1	2017-2021	25-34 yrs	Higher (10-12 years)
alive	2020	IDU	not married	Graduate and above	Unemployed	None	Yes	Heroin	Yes	No	No	No	No	No	Active	No	No	No	1	2017-2021	25-34 yrs	Graduate and above
alive	2020	IDU	not married	Higher (10-12 years)	Empolyed	3000-6000	Yes	Heroin	Yes	No	No	No	No	No	Active	No	No	No	1	2017-2021	18-24 yrs	Higher (10-12 years)
alive	2020	IDU	not married	Graduate and above	Unemployed	None	Yes	Heroin	Yes	No	No	No	No	No	Active	Yes	Yes	No	1	2017-2021	35+ yrs	Graduate and above
alive	2020	IDU	not married	Higher (10-12 years)	Unemployed	None	Yes	Heroin	No	Yes	No	No	No	No	Active	No	No	No	1	2017-2021	18-24 yrs	Higher (10-12 years)
alive	2020	IDU	not married	Graduate and above	Unemployed	None	Yes	Heroin	No	No	No	No	No	No	Active	No	No	No	1	2017-2021	18-24 yrs	Graduate and above
alive	2020	IDU	not married	Higher (10-12 years)	Empolyed	> 10,000	Yes	Heroin	No	No	No	No	No	No	Active	No	No	No	1	2017-2021	25-34 yrs	Higher (10-12 years)
alive	2020	IDU	not married	Higher (10-12 years)	Unemployed	None	Yes	Heroin	Yes	Yes	No	No	No	No	Active	No	No	No	1	2017-2021	25-34 yrs	Higher (10-12 years)
alive	2020	IDU	Divorced/separated	Higher (10-12 years)	Unemployed	None	Yes	Heroin	Yes	No	No	No	No	No	Active	No	No	No	1	2017-2021	35+ yrs	Higher (10-12 years)
alive	2020	IDU	not married	Middile (7-9 years)	Unemployed	None	Yes	Heroin	Yes	Yes	No	No	No	No	Active	No	No	No	1	2017-2021	25-34 yrs	Middile (7-9 years)
alive	2020	IDU	not married	Higher (10-12 years)	Unemployed	None	Yes	Heroin	No	Yes	No	No	No	No	Active	No	No	No	1	2017-2021	25-34 yrs	Higher (10-12 years)
alive	2020	IDU	not married	Middile (7-9 years)	Unemployed	None	Yes	Heroin	No	Yes	No	No	No	No	Active	No	No	No	1	2017-2021	25-34 yrs	Middile (7-9 years)
alive	2020	IDU	Married	Higher (10-12 years)	Empolyed	> 10,000	Yes	Heroin	No	No	No	No	No	No	Active	No	No	No	1	2017-2021	35+ yrs	Higher (10-12 years)
alive	2020	IDU	not married	Higher (10-12 years)	Empolyed	> 10,000	Yes	Heroin	Yes	No	No	No	No	No	Active	No	No	No	1	2017-2021	18-24 yrs	Higher (10-12 years)
alive	2020	IDU	not married	Graduate and above	Unemployed	None	Yes	Heroin	Yes	No	No	No	No	No	Active	Yes	Yes	No	1	2017-2021	35+ yrs	Graduate and above
alive	2020	IDU	not married	Higher (10-12 years)	Empolyed	None	Yes	Heroin	Yes	No	No	No	No	No	Active	No	No	No	1	2017-2021	18-24 yrs	Higher (10-12 years)
Dead	2020	IDU	not married	Middile (7-9 years)	Empolyed	None	Yes	Heroin	Yes	No	No	No	No	No	Drop	No	No	No	1	2017-2021	18-24 yrs	Middile (7-9 years)
alive	2020	IDU	not married	Higher (10-12 years)	Unemployed	None	Yes	Heroin	Yes	No	No	No	No	No	Active	No	No	No	1	2017-2021	25-34 yrs	Higher (10-12 years)
alive	2020	IDU	Divorced/separated	Higher (10-12 years)	Unemployed	None	Yes	Heroin	Yes	No	No	No	No	No	Active	No	No	No	1	2017-2021	25-34 yrs	Higher (10-12 years)
alive	2020	IDU	Divorced/separated	Higher (10-12 years)	Unemployed	None	Yes	Heroin	Yes	No	No	No	No	No	Active	No	No	No	1	2017-2021	35+ yrs	Higher (10-12 years)
alive	2020	IDU	not married	Higher (10-12 years)	Empolyed	3000-6000	Yes	Heroin	Yes	No	No	No	No	No	Active	No	No	No	1	2017-2021	25-34 yrs	Higher (10-12 years)
alive	2020	IDU	not married	Higher (10-12 years)	Unemployed	None	Yes	Heroin	Yes	No	No	No	No	No	Active	No	No	No	1	2017-2021	25-34 yrs	Higher (10-12 years)
alive	2020	IDU	not married	Middile (7-9 years)	Unemployed	None	Yes	Heroin	Yes	No	No	No	No	No	Active	Yes	Yes	No	1	2017-2021	18-24 yrs	Middile (7-9 years)
Dead	2020	IDU	Married	Higher (10-12 years)	Unemployed	None	Yes	Heroin	Yes	No	No	No	No	No	Drop	Yes	Yes	No	1	2017-2021	35+ yrs	Higher (10-12 years)
alive	2020	IDU	not married	Higher (10-12 years)	Unemployed	None	Yes	Heroin	Yes	No	No	No	No	No	Active	No	No	No	1	2017-2021	25-34 yrs	Higher (10-12 years)
alive	2020	IDU	not married	Higher (10-12 years)	Empolyed	> 10,000	Yes	Heroin	Yes	No	No	No	No	No	Active	No	No	No	1	2017-2021	25-34 yrs	Higher (10-12 years)
alive	2020	IDU	not married	Higher (10-12 years)	Empolyed	> 10,000	Yes	Heroin	Yes	No	No	No	No	No	Active	No	No	No	1	2017-2021	18-24 yrs	Higher (10-12 years)
alive	2020	IDU	not married	Higher (10-12 years)	Unemployed	None	Yes	Heroin	Yes	Yes	No	No	No	No	Active	Yes	Yes	No	1	2017-2021	18-24 yrs	Higher (10-12 years)
alive	2020	IDU	not married	Middile (7-9 years)	Unemployed	None	Yes	Heroin	Yes	Yes	No	No	No	No	Active	No	No	No	1	2017-2021	18-24 yrs	Middile (7-9 years)
alive	2020	IDU	not married	Graduate and above	Unemployed	None	Yes	Heroin	Yes	Yes	No	No	No	No	Active	No	No	No	1	2017-2021	25-34 yrs	Graduate and above
alive	2020	IDU	not married	Higher (10-12 years)	Unemployed	None	Yes	Heroin	Yes	No	No	No	No	No	Drop	No	No	No	1	2017-2021	25-34 yrs	Higher (10-12 years)
alive	2020	IDU	not married	Higher (10-12 years)	Unemployed	None	Yes	Heroin	Yes	Yes	No	No	No	No	Active	No	No	No	1	2017-2021	18-24 yrs	Higher (10-12 years)
alive	2020	IDU	not married	Higher (10-12 years)	Unemployed	None	Yes	Heroin	Yes	No	No	No	No	No	Active	No	No	No	1	2017-2021	25-34 yrs	Higher (10-12 years)
alive	2020	IDU	Married	Higher (10-12 years)	Empolyed	> 10,000	Yes	Heroin	Yes	Yes	No	No	No	No	Active	No	No	No	1	2017-2021	35+ yrs	Higher (10-12 years)
alive	2020	IDU	not married	Middile (7-9 years)	Unemployed	None	Yes	Heroin	Yes	No	No	No	No	No	Active	No	No	No	1	2017-2021	18-24 yrs	Middile (7-9 years)
alive	2020	IDU	not married	Graduate and above	Unemployed	None	Yes	Heroin	Yes	No	No	No	No	No	Active	Yes	Yes	No	1	2017-2021	25-34 yrs	Graduate and above
alive	2020	IDU	not married	Middile (7-9 years)	Unemployed	None	Yes	Heroin	Yes	Yes	No	No	No	No	Active	No	No	No	1	2017-2021	35+ yrs	Middile (7-9 years)
alive	2020	IDU	not married	Middile (7-9 years)	Unemployed	None	Yes	Heroin	Yes	Yes	No	No	No	No	Active	Yes	Yes	No	1	2017-2021	18-24 yrs	Middile (7-9 years)
alive	2020	IDU	not married	Higher (10-12 years)	Unemployed	None	Yes	Heroin	No	Yes	No	No	No	No	Active	No	No	No	1	2017-2021	18-24 yrs	Higher (10-12 years)
alive	2020	IDU	Married	Higher (10-12 years)	Unemployed	None	Yes	Heroin	Yes	Yes	No	No	No	No	Active	No	No	No	1	2017-2021	25-34 yrs	Higher (10-12 years)
alive	2020	IDU	not married	Higher (10-12 years)	Unemployed	None	Yes	Heroin	No	Yes	No	No	No	No	Active	No	No	No	1	2017-2021	25-34 yrs	Higher (10-12 years)
alive	2020	IDU	not married	Higher (10-12 years)	Unemployed	None	Yes	Heroin	No	Yes	No	No	No	No	Active	No	No	No	1	2017-2021	18-24 yrs	Higher (10-12 years)
alive	2020	IDU	Married	Higher (10-12 years)	Unemployed	None	Yes	Heroin	Yes	Yes	No	No	No	No	Active	No	No	No	1	2017-2021	25-34 yrs	Higher (10-12 years)
alive	2020	IDU	not married	Graduate and above	Unemployed	None	Yes	Heroin	Yes	No	No	No	No	No	Active	No	No	No	1	2017-2021	25-34 yrs	Graduate and above
alive	2020	IDU	not married	Higher (10-12 years)	Unemployed	None	Yes	Heroin	Yes	Yes	No	No	No	No	Active	No	No	No	1	2017-2021	25-34 yrs	Higher (10-12 years)
alive	2020	IDU	not married	Higher (10-12 years)	Unemployed	None	Yes	Heroin	Yes	Yes	No	No	No	No	Active	No	No	No	1	2017-2021	25-34 yrs	Higher (10-12 years)
alive	2020	IDU	not married	Higher (10-12 years)	Unemployed	None	Yes	Heroin	Yes	No	No	No	No	No	Active	Yes	Yes	No	1	2017-2021	18-24 yrs	Higher (10-12 years)
alive	2020	IDU	not married	Higher (10-12 years)	self-empolyed	3000-6000	Yes	Heroin	Yes	No	No	No	No	No	Active	Yes	Yes	No	1	2017-2021	25-34 yrs	Higher (10-12 years)
alive	2020	IDU	not married	Higher (10-12 years)	Unemployed	None	Yes	Heroin	Yes	No	No	No	No	No	Active	No	No	No	1	2017-2021	18-24 yrs	Higher (10-12 years)
alive	2020	IDU	not married	Higher (10-12 years)	Unemployed	None	Yes	Heroin	Yes	No	No	No	No	No	Active	No	No	No	1	2017-2021	25-34 yrs	Higher (10-12 years)
alive	2020	IDU	not married	Higher (10-12 years)	Unemployed	None	Yes	Heroin	Yes	No	No	No	No	No	Active	Yes	Yes	No	1	2017-2021	25-34 yrs	Higher (10-12 years)
alive	2020	IDU	not married	Higher (10-12 years)	Unemployed	None	Yes	Heroin	No	No	No	No	No	No	Active	No	No	No	1	2017-2021	25-34 yrs	Higher (10-12 years)
alive	2020	IDU	not married	Higher (10-12 years)	Unemployed	None	Yes	Heroin	Yes	No	No	No	No	No	Active	No	No	No	1	2017-2021	25-34 yrs	Higher (10-12 years)
alive	2020	IDU	not married	Higher (10-12 years)	Unemployed	None	Yes	Heroin	Yes	No	No	No	No	No	Active	No	No	No	1	2017-2021	18-24 yrs	Higher (10-12 years)
alive	2020	IDU	not married	Higher (10-12 years)	Unemployed	None	Yes	Heroin	Yes	No	No	No	No	No	Active	Yes	Yes	No	1	2017-2021	25-34 yrs	Higher (10-12 years)
alive	2020	IDU	not married	Higher (10-12 years)	Unemployed	None	Yes	Heroin	Yes	No	No	No	No	No	Active	No	No	No	1	2017-2021	18-24 yrs	Higher (10-12 years)
alive	2020	IDU	Divorced/separated	Higher (10-12 years)	Unemployed	None	Yes	Heroin	Yes	No	No	No	No	No	Active	Yes	Yes	No	1	2017-2021	25-34 yrs	Higher (10-12 years)
alive	2020	IDU	not married	Higher (10-12 years)	self-empolyed	< 3000	Yes	Heroin	Yes	No	No	No	No	No	Active	No	No	No	1	2017-2021	25-34 yrs	Higher (10-12 years)
alive	2020	IDU	not married	Higher (10-12 years)	self-empolyed	3000-6000	Yes	Heroin	Yes	No	No	No	No	No	Active	No	No	No	1	2017-2021	18-24 yrs	Higher (10-12 years)
alive	2019	IDU	Divorced/separated	Higher (10-12 years)	Unemployed	< 3000	Yes	Heroin	No	No	No	No	No	Yes	Active	Yes	Yes	No	2	2017-2021	35+ yrs	Higher (10-12 years)
alive	2019	IDU	not married	Higher (10-12 years)	Unemployed	< 3000	Yes	Heroin	Yes	No	No	No	Yes	Yes	Active	Yes	Yes	No	2	2017-2021	18-24 yrs	Higher (10-12 years)
alive	2020	IDU	Married	Middile (7-9 years)	Empolyed	> 10,000	Yes	Heroin	No	Yes	No	No	Yes	No	Active	Yes	Yes	No	2	2017-2021	25-34 yrs	Middile (7-9 years)
alive	2019	IDU	not married	Middile (7-9 years)	self-empolyed	> 10,000	Yes	Heroin	Yes	Yes	No	No	Yes	Yes	Active	Yes	Yes	No	2	2017-2021	25-34 yrs	Middile (7-9 years)
alive	2019	IDU	Divorced/separated	Higher (10-12 years)	Unemployed	< 3000	Yes	Heroin	No	Yes	No	No	No	Yes	Active	Yes	Yes	No	2	2017-2021	25-34 yrs	Higher (10-12 years)
alive	2019	IDU	Divorced/separated	Higher (10-12 years)	Unemployed	< 3000	Yes	Heroin	Yes	No	No	No	No	Yes	Active	Yes	Yes	No	2	2017-2021	25-34 yrs	Higher (10-12 years)
alive	2019	IDU	Married	Middile (7-9 years)	self-empolyed	3000-6000	Yes	Heroin	No	Yes	No	No	Yes	No	Drop	Yes	No	No	2	2017-2021	35+ yrs	Middile (7-9 years)
alive	2019	IDU	Divorced/separated	Middile (7-9 years)	Empolyed	3000-6000	Yes	Heroin	Yes	No	No	No	Yes	Yes	Active	Yes	Yes	No	2	2017-2021	25-34 yrs	Middile (7-9 years)
alive	2019	IDU	not married	Higher (10-12 years)	Empolyed	< 3000	Yes	Heroin	No	Yes	No	No	Yes	Yes	Active	Yes	Yes	No	2	2017-2021	25-34 yrs	Higher (10-12 years)
alive	2019	IDU	not married	Higher (10-12 years)	Unemployed	< 3000	Yes	Heroin	Yes	Yes	No	No	Yes	Yes	Drop	Yes	Yes	No	2	2017-2021	18-24 yrs	Higher (10-12 years)
alive	2019	IDU	not married	Graduate and above	Empolyed	< 3000	Yes	Heroin	No	Yes	No	No	No	No	Active	Yes	No	No	2	2017-2021	25-34 yrs	Graduate and above
alive	2019	IDU	not married	Higher (10-12 years)	Unemployed	< 3000	Yes	Heroin	No	No	No	No	No	Yes	Active	Yes	Yes	No	2	2017-2021	25-34 yrs	Higher (10-12 years)
alive	2019	IDU	not married	Middile (7-9 years)	Unemployed	< 3000	Yes	Heroin	Yes	No	No	No	Yes	No	Active	Yes	Yes	No	2	2017-2021	18-24 yrs	Middile (7-9 years)
alive	2019	IDU	Divorced/separated	Middile (7-9 years)	Empolyed	> 10,000	Yes	Heroin	No	No	No	No	No	Yes	Active	Yes	No	No	2	2017-2021	25-34 yrs	Middile (7-9 years)
alive	2020	IDU	Divorced/separated	Higher (10-12 years)	Empolyed	> 10,000	Yes	Heroin	Yes	Yes	No	No	Yes	No	Active	Yes	Yes	No	2	2017-2021	35+ yrs	Higher (10-12 years)
alive	2019	IDU	not married	Graduate and above	Unemployed	< 3000	Yes	Heroin	Yes	No	No	No	Yes	Yes	Active	Yes	Yes	No	2	2017-2021	25-34 yrs	Graduate and above
alive	2019	IDU	not married	Primary (0-6 years)	Unemployed	< 3000	Yes	Heroin	Yes	Yes	No	No	Yes	Yes	Active	Yes	Yes	No	2	2017-2021	25-34 yrs	Primary (0-6 years)
alive	2019	IDU	Married	Middile (7-9 years)	Empolyed	6001-10,000	Yes	Heroin	No	No	No	No	Yes	No	Active	Yes	No	No	2	2017-2021	35+ yrs	Middile (7-9 years)
alive	2019	IDU	not married	Higher (10-12 years)	Unemployed	< 3000	Yes	Heroin	No	No	No	No	No	No	Active	Yes	Yes	No	2	2017-2021	18-24 yrs	Higher (10-12 years)
alive	2020	IDU	not married	Higher (10-12 years)	Unemployed	< 3000	Yes	Heroin	Yes	No	No	No	No	No	Active	Yes	Yes	No	2	2017-2021	18-24 yrs	Higher (10-12 years)
alive	2020	IDU	Divorced/separated	Primary (0-6 years)	Empolyed	6001-10,000	Yes	Heroin	No	Yes	No	No	No	No	Active	Yes	Yes	No	2	2017-2021	35+ yrs	Primary (0-6 years)
alive	2019	IDU	Divorced/separated	Middile (7-9 years)	Empolyed	3000-6000	Yes	Heroin	No	Yes	No	No	Yes	Yes	Drop	No	No	No	2	2017-2021	18-24 yrs	Middile (7-9 years)
alive	2019	IDU	not married	Higher (10-12 years)	Empolyed	< 3000	Yes	Heroin	Yes	No	No	No	Yes	Yes	Active	Yes	Yes	No	2	2017-2021	25-34 yrs	Higher (10-12 years)
alive	2019	IDU	not married	Higher (10-12 years)	Unemployed	< 3000	Yes	Heroin	Yes	No	No	No	Yes	Yes	Active	No	No	No	2	2017-2021	18-24 yrs	Higher (10-12 years)
alive	2019	IDU	Married	Middile (7-9 years)	Empolyed	3000-6000	Yes	Heroin	Yes	Yes	No	No	Yes	Yes	Active	Yes	Yes	No	2	2017-2021	35+ yrs	Middile (7-9 years)
alive	2019	IDU	not married	Higher (10-12 years)	Unemployed	< 3000	Yes	Heroin	Yes	Yes	No	No	Yes	Yes	Drop	Yes	No	No	2	2017-2021	25-34 yrs	Higher (10-12 years)
alive	2019	IDU	Divorced/separated	Middile (7-9 years)	Empolyed	< 3000	Yes	Heroin	No	Yes	No	No	Yes	Yes	Active	Yes	Yes	No	2	2017-2021		Middile (7-9 years)
alive	2020	IDU	not married	Higher (10-12 years)	Unemployed	< 3000	Yes	Heroin	No	No	No	No	Yes	No	Active	Yes	No	No	2	2017-2021	35+ yrs	Higher (10-12 years)
Dead	2019	IDU	not married	Higher (10-12 years)	Unemployed	< 3000	Yes	Heroin	Yes	No	No	No	Yes	Yes	Drop	No	No	No	2	2017-2021	18-24 yrs	Higher (10-12 years)
alive	2019	IDU	not married	Higher (10-12 years)	Unemployed	< 3000	Yes	Heroin	Yes	Yes	No	No	No	Yes	Active	Yes	Yes	No	2	2017-2021	18-24 yrs	Higher (10-12 years)
alive	2019	IDU	Married	Higher (10-12 years)	Empolyed	6001-10,000	Yes	Heroin	Yes	Yes	No	No	Yes	Yes	Drop	No	No	No	2	2017-2021	18-24 yrs	Higher (10-12 years)
alive	2019	IDU	not married	Higher (10-12 years)	Unemployed	< 3000	Yes	Heroin	Yes	Yes	No	No	Yes	Yes	Drop	Yes	No	No	2	2017-2021	18-24 yrs	Higher (10-12 years)
alive	2019	IDU	not married	Higher (10-12 years)	Unemployed	< 3000	Yes	Heroin	Yes	Yes	No	No	Yes	Yes	Active	No	No	No	2	2017-2021	18-24 yrs	Higher (10-12 years)
alive	2019	IDU	Divorced/separated	Middile (7-9 years)	self-empolyed	> 10,000	Yes	Heroin	Yes	No	No	No	Yes	Yes	Drop	No	No	No	2	2017-2021	35+ yrs	Middile (7-9 years)
alive	2019	IDU	not married	Higher (10-12 years)	Unemployed	< 3000	Yes	Heroin	Yes	Yes	No	No	Yes	Yes	Active	No	No	No	2	2017-2021	25-34 yrs	Higher (10-12 years)
alive	2019	IDU	Divorced/separated	Primary (0-6 years)	Empolyed	3000-6000	Yes	Heroin	Yes	Yes	No	No	Yes	Yes	Active	No	No	No	2	2017-2021	35+ yrs	Primary (0-6 years)
alive	2019	IDU	Divorced/separated	Higher (10-12 years)	self-empolyed	6001-10,000	Yes	Heroin	No	Yes	No	No	Yes	Yes	Active	No	No	No	2	2017-2021	25-34 yrs	Higher (10-12 years)
alive	2019	IDU	Married	Middile (7-9 years)	Unemployed	< 3000	Yes	Heroin	Yes	No	No	No	Yes	Yes	Active	Yes	Yes	No	2	2017-2021	18-24 yrs	Middile (7-9 years)
alive	2019	IDU	not married	Higher (10-12 years)	Unemployed	< 3000	Yes	Heroin	Yes	No	No	No	No	Yes	Active	Yes	Yes	No	2	2017-2021	18-24 yrs	Higher (10-12 years)
alive	2019	IDU	not married	Middile (7-9 years)	Unemployed	< 3000	Yes	Heroin	Yes	Yes	No	No	No	Yes	Active	No	No	No	2	2017-2021	18-24 yrs	Middile (7-9 years)
alive	2019	IDU	Married	Higher (10-12 years)	Empolyed	< 3000	Yes	Heroin	No	No	No	No	Yes	No	Active	No	No	No	2	2017-2021		Higher (10-12 years)
alive	2019	IDU	not married	Middile (7-9 years)	Empolyed	6001-10,000	Yes	Heroin	No	No	No	No	No	Yes	Active	No	No	No	2	2017-2021	18-24 yrs	Middile (7-9 years)
alive	2019	IDU	Divorced/separated	Higher (10-12 years)	Unemployed	< 3000	Yes	Heroin	Yes	Yes	No	No	No	Yes	Active	Yes	Yes	No	2	2017-2021	25-34 yrs	Higher (10-12 years)
Dead	2019	IDU	not married	Middile (7-9 years)	Unemployed	< 3000	Yes	Heroin	No	Yes	No	No	No	No	Drop	Yes	Yes	No	2	2017-2021	18-24 yrs	Middile (7-9 years)
alive	2019	IDU	not married	Higher (10-12 years)	Unemployed	< 3000	Yes	Heroin	No	No	No	No	No	Yes	Active	No	No	No	2	2017-2021	25-34 yrs	Higher (10-12 years)
alive	2019	IDU	not married	Higher (10-12 years)	Unemployed	< 3000	Yes	Heroin	Yes	No	No	No	No	Yes	Active	Yes	No	No	2	2017-2021	18-24 yrs	Higher (10-12 years)
alive	2019	IDU	Married	Higher (10-12 years)	Empolyed	> 10,000	Yes	Heroin	No	No	No	No	Yes	No	Drop	No	No	No	2	2017-2021	25-34 yrs	Higher (10-12 years)
alive	2019	IDU	not married	Higher (10-12 years)	self-empolyed	> 10,000	Yes	Heroin	No	No	No	No	No	Yes	Active	No	No	No	2	2017-2021	35+ yrs	Higher (10-12 years)
alive	2019	IDU	not married	Higher (10-12 years)	Unemployed	< 3000	Yes	Heroin	No	No	No	No	Yes	No	Drop	No	No	No	2	2017-2021	25-34 yrs	Higher (10-12 years)
alive	2019	IDU	not married	Higher (10-12 years)	Unemployed	< 3000	Yes	Heroin	Yes	Yes	No	No	Yes	No	Active	No	No	No	2	2017-2021	18-24 yrs	Higher (10-12 years)
alive	2019	IDU	Divorced/separated	Higher (10-12 years)	self-empolyed	> 10,000	No	Heroin	No	Yes	No	No	Yes	No	Active	No	No	No	2	2017-2021	35+ yrs	Higher (10-12 years)
alive	2019	IDU	not married	Higher (10-12 years)	Empolyed	6001-10,000	Yes	Heroin	Yes	Yes	No	No	Yes	No	Active	No	No	No	2	2017-2021	25-34 yrs	Higher (10-12 years)
alive	2019	IDU	not married	Higher (10-12 years)	self-empolyed	> 10,000	Yes	Heroin	No	No	No	No	No	No	Active	No	No	No	2	2017-2021	25-34 yrs	Higher (10-12 years)
alive	2019	IDU	not married	Higher (10-12 years)	Empolyed	< 3000	Yes	Heroin	Yes	No	No	No	No	No	Active	No	No	No	2	2017-2021	18-24 yrs	Higher (10-12 years)
alive	2019	IDU	not married	Higher (10-12 years)	Empolyed	6001-10,000	Yes	Heroin	No	Yes	No	No	No	No	Active	No	No	No	2	2017-2021	18-24 yrs	Higher (10-12 years)
alive	2019	IDU	Married	Higher (10-12 years)	Empolyed	6001-10,000	Yes	Heroin	No	No	No	No	Yes	No	Active	No	No	No	2	2017-2021	25-34 yrs	Higher (10-12 years)
alive	2019	IDU	Married	Higher (10-12 years)	Unemployed	< 3000	Yes	Heroin	Yes	Yes	No	No	Yes	No	Active	No	No	No	2	2017-2021	18-24 yrs	Higher (10-12 years)
alive	2019	IDU	not married	Higher (10-12 years)	Unemployed	< 3000	Yes	Heroin	No	No	No	No	No	No	Active	No	No	No	2	2017-2021	18-24 yrs	Higher (10-12 years)
alive	2019	IDU	Divorced/separated	Higher (10-12 years)	Unemployed	< 3000	Yes	Heroin	Yes	Yes	No	No	Yes	No	Drop	No	No	No	2	2017-2021	18-24 yrs	Higher (10-12 years)
alive	2019	IDU	Married	Higher (10-12 years)	Empolyed	< 3000	Yes	Heroin	Yes	Yes	No	No	Yes	No	Active	No	No	No	2	2017-2021	25-34 yrs	Higher (10-12 years)
alive	2019	IDU	not married	Higher (10-12 years)	Empolyed	< 3000	Yes	Heroin	No	Yes	No	No	No	Yes	Active	No	No	No	2	2017-2021	18-24 yrs	Higher (10-12 years)
alive	2019	IDU	not married	Graduate and above	Unemployed	< 3000	Yes	Heroin	No	No	No	No	No	Yes	Active	No	No	No	2	2017-2021	18-24 yrs	Graduate and above
alive	2019	IDU	Divorced/separated	Higher (10-12 years)	Empolyed	> 10,000	Yes	Heroin	No	No	No	No	No	Yes	Active	No	No	No	2	2017-2021	35+ yrs	Higher (10-12 years)
alive	2019	IDU	Married	Graduate and above	Unemployed	< 3000	Yes	Heroin	No	No	No	No	Yes	No	Active	No	No	No	2	2017-2021		Graduate and above
alive	2019	IDU	not married	Higher (10-12 years)	Empolyed	6001-10,000	Yes	Heroin	No	Yes	No	No	Yes	No	Active	No	No	No	2	2017-2021	25-34 yrs	Higher (10-12 years)
Dead	2019	IDU	Divorced/separated	Higher (10-12 years)	Unemployed	None	Yes	Heroin	Yes	Yes	No	No	No	No	Drop	No	No	No	2	2017-2021	25-34 yrs	Higher (10-12 years)
alive	2019	IDU	Divorced/separated	Higher (10-12 years)	Unemployed	None	Yes	Heroin	No	Yes	No	No	No	Yes	Active	No	No	No	2	2017-2021	25-34 yrs	Higher (10-12 years)
alive	2019	IDU	Divorced/separated	Higher (10-12 years)	Empolyed	6001-10,000	Yes	Heroin	No	No	No	No	No	Yes	Active	No	No	No	2	2017-2021	25-34 yrs	Higher (10-12 years)
alive	2019	IDU	Married	Higher (10-12 years)	Unemployed	< 3000	Yes	Heroin	No	No	No	No	Yes	No	Active	Yes	Yes	No	2	2017-2021	25-34 yrs	Higher (10-12 years)
Dead	2019	IDU	not married	Higher (10-12 years)	Unemployed	< 3000	Yes	Heroin	Yes	No	No	No	No	Yes	Drop	Yes	Yes	No	2	2017-2021	25-34 yrs	Higher (10-12 years)
alive	2019	IDU	not married	Higher (10-12 years)	Empolyed	6001-10,000	Yes	Heroin	No	No	No	No	No	Yes	Active	No	No	No	2	2017-2021	18-24 yrs	Higher (10-12 years)
alive	2019	IDU	Divorced/separated	Higher (10-12 years)	self-empolyed	> 10,000	Yes	Heroin	No	No	No	No	No	Yes	Active	No	No	No	2	2017-2021	25-34 yrs	Higher (10-12 years)
alive	2019	IDU	Divorced/separated	Higher (10-12 years)	Unemployed	< 3000	Yes	Heroin	No	Yes	No	No	No	Yes	Drop	No	No	No	2	2017-2021	18-24 yrs	Higher (10-12 years)
alive	2019	IDU	Married	Graduate and above	self-empolyed	> 10,000	Yes	Heroin	No	Yes	No	No	Yes	Yes	Active	No	No	No	2	2017-2021	35+ yrs	Graduate and above
alive	2019	IDU	not married	Higher (10-12 years)	Unemployed	< 3000	Yes	Heroin	Yes	Yes	No	No	Yes	No	Active	No	No	No	2	2017-2021	18-24 yrs	Higher (10-12 years)
alive	2019	IDU	not married	Higher (10-12 years)	Empolyed	3000-6000	Yes	Heroin	Yes	No	No	No	Yes	No	Drop	No	No	No	2	2017-2021	18-24 yrs	Higher (10-12 years)
alive	2019	IDU	not married	Higher (10-12 years)	Empolyed	6001-10,000	Yes	Heroin	Yes	No	No	No	Yes	No	Active	No	No	No	2	2017-2021	18-24 yrs	Higher (10-12 years)
alive	2020	IDU	Married	Graduate and above	self-empolyed	6001-10,000	Yes	Heroin	Yes	Yes	No	No	Yes	No	Active	Yes	Yes	No	2	2017-2021	25-34 yrs	Graduate and above
alive	2020	IDU	Married	Higher (10-12 years)	Empolyed	3000-6000	Yes	Heroin	Yes	Yes	No	No	Yes	No	Active	Yes	Yes	No	2	2017-2021	18-24 yrs	Higher (10-12 years)
alive	2020	IDU	Divorced/separated	Primary (0-6 years)	Unemployed	< 3000	Yes	Heroin	No	No	No	No	No	No	Active	Yes	Yes	No	2	2017-2021	35+ yrs	Primary (0-6 years)
alive	2020	IDU	Married	Higher (10-12 years)	Unemployed	< 3000	Yes	Heroin	Yes	Yes	No	No	Yes	No	Active	Yes	Yes	No	2	2017-2021	25-34 yrs	Higher (10-12 years)
alive	2020	IDU	Divorced/separated	Middile (7-9 years)	Empolyed	< 3000	Yes	Heroin	No	Yes	No	No	No	No	Active	Yes	Yes	No	2	2017-2021	35+ yrs	Middile (7-9 years)
alive	2020	IDU	Divorced/separated	Higher (10-12 years)	Unemployed	< 3000	Yes	Heroin	No	Yes	No	No	No	No	Active	No	No	No	2	2017-2021	25-34 yrs	Higher (10-12 years)
alive	2020	IDU	not married	Graduate and above	Empolyed	> 10,000	Yes	Heroin	No	No	No	No	No	No	Active	No	No	No	2	2017-2021	35+ yrs	Graduate and above
alive	2020	IDU	not married	Higher (10-12 years)	Unemployed	None	Yes	Heroin	No	Yes	No	No	No	No	Active	No	No	No	2	2017-2021	25-34 yrs	Higher (10-12 years)
alive	2020	IDU	Married	Middile (7-9 years)	Empolyed	None	Yes	Heroin	Yes	Yes	No	No	No	No	Active	Yes	Yes	No	2	2017-2021	25-34 yrs	Middile (7-9 years)
alive	2020	IDU	Married	Graduate and above	Empolyed	> 10,000	Yes	Heroin	Yes	Yes	No	No	Yes	No	Active	No	No	No	2	2017-2021	25-34 yrs	Graduate and above
Dead	2020	IDU	Married	Higher (10-12 years)	Empolyed	3000-6000	Yes	Heroin	No	No	No	No	Yes	No	Drop	No	No	No	2	2017-2021		Higher (10-12 years)
alive	2020	IDU	not married	Higher (10-12 years)	Unemployed	None	Yes	Heroin	No	Yes	No	No	Yes	No	Active	No	No	No	2	2017-2021	18-24 yrs	Higher (10-12 years)
alive	2020	IDU	not married	Higher (10-12 years)	Empolyed	> 10,000	Yes	Heroin	No	Yes	No	No	No	Yes	Active	No	No	No	2	2017-2021	35+ yrs	Higher (10-12 years)
alive	2020	IDU	not married	Higher (10-12 years)	Unemployed	< 3000	Yes	Heroin	No	Yes	No	No	No	No	Active	No	No	No	2	2017-2021	35+ yrs	Higher (10-12 years)
alive	2020	IDU	Married	ilLiterate	Unemployed	< 3000	Yes	Heroin	No	Yes	No	No	Yes	No	Active	Yes	Yes	No	2	2017-2021	35+ yrs	Primary (0-6 years)
alive	2020	IDU	Married	Higher (10-12 years)	Unemployed	< 3000	Yes	Heroin	No	Yes	No	No	Yes	No	Active	Yes	Yes	No	2	2017-2021	35+ yrs	Higher (10-12 years)
alive	2020	IDU	not married	Higher (10-12 years)	Unemployed	< 3000	Yes	Heroin	No	Yes	No	No	No	No	Active	Yes	Yes	No	2	2017-2021	25-34 yrs	Higher (10-12 years)
alive	2020	IDU	Married	Higher (10-12 years)	Empolyed	< 3000	Yes	Heroin	No	No	No	No	Yes	No	Active	No	No	Yes	2	2017-2021	35+ yrs	Higher (10-12 years)
alive	2020	IDU	Divorced/separated	Higher (10-12 years)	Empolyed	< 3000	Yes	Heroin	Yes	Yes	No	No	No	No	Active	Yes	Yes	No	2	2017-2021	35+ yrs	Higher (10-12 years)
alive	2020	IDU	Divorced/separated	Middile (7-9 years)	Empolyed	< 3000	Yes	Heroin	Yes	Yes	No	No	No	No	Active	Yes	Yes	No	2	2017-2021	25-34 yrs	Middile (7-9 years)
alive	2020	IDU	Married	Middile (7-9 years)	Unemployed	< 3000	Yes	Heroin	No	Yes	No	No	Yes	No	Active	Yes	Yes	No	2	2017-2021	25-34 yrs	Middile (7-9 years)
alive	2020	IDU	not married	Higher (10-12 years)	Unemployed	< 3000	Yes	Heroin	Yes	No	No	No	No	Yes	Active	No	No	No	2	2017-2021	25-34 yrs	Higher (10-12 years)
alive	2020	IDU	Married	Higher (10-12 years)	Unemployed	< 3000	Yes	Heroin	Yes	Yes	No	No	Yes	No	Active	Yes	Yes	No	2	2017-2021	25-34 yrs	Higher (10-12 years)
alive	2020	IDU	Divorced/separated	Middile (7-9 years)	Empolyed	> 10,000	Yes	Heroin	No	Yes	No	No	No	No	Active	No	No	No	2	2017-2021	25-34 yrs	Middile (7-9 years)
alive	2020	IDU	not married	Middile (7-9 years)	Empolyed	3000-6000	Yes	Heroin	Yes	Yes	No	No	No	No	Active	No	No	No	2	2017-2021	25-34 yrs	Middile (7-9 years)
alive	2020	IDU	Divorced/separated	Higher (10-12 years)	Empolyed	> 10,000	Yes	Heroin	Yes	No	No	No	No	No	Active	Yes	Yes	No	2	2017-2021	25-34 yrs	Higher (10-12 years)
alive	2020	IDU	Married	Higher (10-12 years)	Empolyed	> 10,000	Yes	Heroin	Yes	Yes	No	No	Yes	No	Active	Yes	Yes	No	2	2017-2021	35+ yrs	Higher (10-12 years)
alive	2020	IDU	Married	Higher (10-12 years)	Empolyed	< 3000	Yes	Heroin	No	Yes	No	No	Yes	No	Active	Yes	Yes	No	2	2017-2021	25-34 yrs	Higher (10-12 years)
alive	2020	IDU	not married	Higher (10-12 years)	Empolyed	3000-6000	Yes	Heroin	Yes	Yes	No	No	No	Yes	Active	Yes	Yes	No	2	2017-2021	18-24 yrs	Higher (10-12 years)
alive	2020	IDU	Married	Primary (0-6 years)	self-empolyed	6001-10,000	Yes	Heroin	Yes	Yes	No	No	Yes	No	Active	No	No	No	2	2017-2021	35+ yrs	Primary (0-6 years)
alive	2020	IDU	Married	Middile (7-9 years)	Empolyed	< 3000	Yes	Heroin	Yes	Yes	No	No	Yes	No	Active	No	No	No	2	2017-2021		Middile (7-9 years)
alive	2020	IDU	Married	Middile (7-9 years)	Empolyed	3000-6000	Yes	Heroin	No	Yes	No	No	Yes	No	Active	No	No	No	2	2017-2021	35+ yrs	Middile (7-9 years)
alive	2020	IDU	Married	Higher (10-12 years)	self-empolyed	6001-10,000	Yes	Heroin	Yes	No	No	No	Yes	No	Active	Yes	Yes	No	2	2017-2021	35+ yrs	Higher (10-12 years)
alive	2020	IDU	Divorced/separated	Middile (7-9 years)	Empolyed	< 3000	Yes	Heroin	Yes	Yes	No	No	No	Yes	Active	Yes	Yes	No	2	2017-2021	35+ yrs	Middile (7-9 years)
alive	2020	IDU	Married	Graduate and above	self-empolyed	6001-10,000	Yes	Heroin	Yes	No	No	No	Yes	No	Active	Yes	Yes	Yes	2	2017-2021	35+ yrs	Graduate and above
alive	2020	IDU	Married	Primary (0-6 years)	Empolyed	< 3000	Yes	Heroin	Yes	No	No	No	Yes	No	Active	No	No	No	2	2017-2021	35+ yrs	Primary (0-6 years)
alive	2020	IDU	Married	Primary (0-6 years)	self-empolyed	3000-6000	Yes	Heroin	Yes	No	No	No	Yes	No	Active	No	No	No	2	2017-2021		Primary (0-6 years)
alive	2020	IDU	Divorced/separated	Higher (10-12 years)	Empolyed	< 3000	Yes	Heroin	Yes	Yes	No	No	No	Yes	Active	No	No	No	2	2017-2021	25-34 yrs	Higher (10-12 years)
alive	2020	IDU	Divorced/separated	Higher (10-12 years)	Empolyed	< 3000	Yes	Heroin	Yes	Yes	No	No	No	Yes	Active	Yes	Yes	No	2	2017-2021	25-34 yrs	Higher (10-12 years)
alive	2020	IDU	Married	Higher (10-12 years)	Empolyed	< 3000	Yes	Heroin	Yes	No	No	No	Yes	No	Active	Yes	Yes	No	2	2017-2021	25-34 yrs	Higher (10-12 years)
alive	2020	IDU	Divorced/separated	Middile (7-9 years)	Empolyed	< 3000	Yes	Heroin	Yes	No	No	No	No	Yes	Active	Yes	Yes	No	2	2017-2021	25-34 yrs	Middile (7-9 years)
alive	2020	IDU	not married	Middile (7-9 years)	self-empolyed	3000-6000	Yes	Heroin	Yes	Yes	No	No	No	Yes	Active	No	No	No	2	2017-2021	18-24 yrs	Middile (7-9 years)
alive	2020	IDU	not married	Graduate and above	Unemployed	< 3000	Yes	Heroin	No	Yes	No	No	No	Yes	Active	No	No	No	2	2017-2021	25-34 yrs	Graduate and above
alive	2020	IDU	Divorced/separated	Graduate and above	Empolyed	6001-10,000	Yes	Heroin	No	Yes	No	No	No	Yes	Active	Yes	Yes	No	2	2017-2021	25-34 yrs	Graduate and above
alive	2020	IDU	Married	Higher (10-12 years)	Empolyed	< 3000	Yes	Heroin	Yes	No	No	No	Yes	No	Active	Yes	Yes	No	2	2017-2021	18-24 yrs	Higher (10-12 years)
alive	2020	IDU	Married	ilLiterate	Unemployed	3000-6000	Yes	Heroin	No	Yes	No	No	Yes	No	Active	Yes	Yes	No	2	2017-2021	25-34 yrs	Primary (0-6 years)
alive	2020	IDU	Married	Graduate and above	Empolyed	3000-6000	Yes	Heroin	No	No	No	No	No	No	Active	No	No	No	2	2017-2021	25-34 yrs	Graduate and above
alive	2020	IDU	Divorced/separated	Higher (10-12 years)	Empolyed	3000-6000	Yes	Heroin	No	No	No	No	No	Yes	Active	No	No	No	2	2017-2021	25-34 yrs	Higher (10-12 years)
alive	2020	IDU	Married	Primary (0-6 years)	Unemployed	< 3000	Yes	Heroin	No	Yes	No	No	Yes	No	Active	No	No	No	2	2017-2021	25-34 yrs	Primary (0-6 years)
alive	2020	IDU	Divorced/separated	Higher (10-12 years)	Empolyed	< 3000	Yes	Heroin	No	No	No	No	No	Yes	Active	Yes	Yes	No	2	2017-2021	25-34 yrs	Higher (10-12 years)
alive	2020	IDU	Married	Middile (7-9 years)	Empolyed	< 3000	Yes	Heroin	Yes	Yes	No	No	Yes	No	Active	Yes	Yes	No	2	2017-2021	35+ yrs	Middile (7-9 years)
alive	2020	IDU	not married	Higher (10-12 years)	Empolyed	3000-6000	Yes	Heroin	Yes	Yes	No	No	Yes	No	Active	No	No	No	2	2017-2021	25-34 yrs	Higher (10-12 years)
alive	2020	IDU	Divorced/separated	Middile (7-9 years)	Empolyed	< 3000	Yes	Heroin	Yes	Yes	No	No	No	Yes	Active	Yes	Yes	No	2	2017-2021	18-24 yrs	Middile (7-9 years)
alive	2020	IDU	Married	Higher (10-12 years)	Empolyed	< 3000	Yes	Heroin	Yes	Yes	No	No	Yes	No	Active	No	No	No	2	2017-2021	25-34 yrs	Higher (10-12 years)
alive	2020	IDU	Married	Higher (10-12 years)	Empolyed	< 3000	Yes	Heroin	Yes	Yes	No	No	Yes	No	Active	Yes	Yes	No	2	2017-2021	25-34 yrs	Higher (10-12 years)
alive	2020	IDU	not married	Graduate and above	Unemployed	< 3000	Yes	Heroin	No	No	No	No	No	No	Active	Yes	Yes	No	2	2017-2021	35+ yrs	Graduate and above
alive	2020	IDU	Married	Primary (0-6 years)	Empolyed	6001-10,000	Yes	Heroin	Yes	Yes	No	No	Yes	No	Active	Yes	Yes	No	2	2017-2021	25-34 yrs	Primary (0-6 years)
alive	2020	IDU	not married	Higher (10-12 years)	Empolyed	< 3000	Yes	Heroin	No	No	No	No	No	Yes	Active	Yes	Yes	No	2	2017-2021	25-34 yrs	Higher (10-12 years)
alive	2020	IDU	Married	Middile (7-9 years)	self-empolyed	> 10,000	Yes	Heroin	No	No	No	No	Yes	No	Active	No	No	No	2	2017-2021	35+ yrs	Middile (7-9 years)
alive	2020	IDU	not married	Middile (7-9 years)	Empolyed	None	Yes	Heroin	Yes	No	No	No	Yes	No	Active	No	No	No	2	2017-2021	35+ yrs	Middile (7-9 years)
alive	2020	IDU	Married	Middile (7-9 years)	Empolyed	None	Yes	Heroin	Yes	No	No	No	Yes	No	Active	No	No	No	2	2017-2021	35+ yrs	Middile (7-9 years)
alive	2020	IDU	Divorced/separated	Higher (10-12 years)	Empolyed	3000-6000	Yes	Heroin	Yes	No	No	No	Yes	No	Active	Yes	Yes	No	2	2017-2021	25-34 yrs	Higher (10-12 years)
alive	2020	IDU	Divorced/separated	Higher (10-12 years)	Empolyed	3000-6000	Yes	Heroin	Yes	Yes	No	No	Yes	No	Active	No	No	No	2	2017-2021	25-34 yrs	Higher (10-12 years)
alive	2020	IDU	Married	Middile (7-9 years)	Empolyed	6001-10,000	Yes	Heroin	Yes	No	No	No	Yes	No	Active	Yes	Yes	No	2	2017-2021	25-34 yrs	Middile (7-9 years)
alive	2020	IDU	not married	Middile (7-9 years)	Empolyed	< 3000	Yes	Heroin	Yes	Yes	No	No	No	Yes	Active	No	No	No	2	2017-2021	18-24 yrs	Middile (7-9 years)
alive	2020	IDU	Divorced/separated	Higher (10-12 years)	Unemployed	< 3000	Yes	Heroin	Yes	Yes	No	No	No	Yes	Drop	No	No	No	2	2017-2021	25-34 yrs	Higher (10-12 years)
alive	2020	IDU	not married	Higher (10-12 years)	Empolyed	> 10,000	Yes	Heroin	Yes	Yes	No	No	No	Yes	Active	No	No	No	2	2017-2021	25-34 yrs	Higher (10-12 years)
alive	2020	IDU	Divorced/separated	Primary (0-6 years)	Unemployed	< 3000	Yes	Heroin	No	Yes	No	No	No	Yes	Active	Yes	Yes	No	2	2017-2021	35+ yrs	Primary (0-6 years)
alive	2020	IDU	Divorced/separated	Higher (10-12 years)	Empolyed	< 3000	Yes	Heroin	Yes	Yes	No	No	No	Yes	Active	No	No	No	2	2017-2021	35+ yrs	Higher (10-12 years)
alive	2020	IDU	Divorced/separated	Middile (7-9 years)	Empolyed	6001-10,000	Yes	Heroin	Yes	No	No	No	No	Yes	Active	Yes	Yes	No	2	2017-2021	35+ yrs	Middile (7-9 years)
alive	2020	IDU	Divorced/separated	Middile (7-9 years)	Empolyed	< 3000	Yes	Heroin	Yes	Yes	No	No	No	Yes	Active	Yes	Yes	No	2	2017-2021		Middile (7-9 years)
alive	2020	IDU	Divorced/separated	Middile (7-9 years)	Empolyed	3000-6000	Yes	Heroin	Yes	Yes	No	No	No	Yes	Active	Yes	Yes	No	2	2017-2021	25-34 yrs	Middile (7-9 years)
alive	2020	IDU	not married	Higher (10-12 years)	Unemployed	< 3000	Yes	Heroin	Yes	Yes	No	No	No	Yes	Active	No	No	No	2	2017-2021	25-34 yrs	Higher (10-12 years)
alive	2020	IDU	Married	Higher (10-12 years)	Empolyed	3000-6000	Yes	Heroin	No	No	No	No	Yes	No	Active	Yes	Yes	No	2	2017-2021	35+ yrs	Higher (10-12 years)
alive	2020	IDU	Married	Higher (10-12 years)	Unemployed	< 3000	Yes	Heroin	No	No	No	No	Yes	No	Active	No	No	No	2	2017-2021	35+ yrs	Higher (10-12 years)
alive	2020	IDU	not married	Primary (0-6 years)	Empolyed	< 3000	Yes	Heroin	Yes	Yes	No	No	No	Yes	Active	No	No	No	2	2017-2021	35+ yrs	Primary (0-6 years)
alive	2020	IDU	not married	Higher (10-12 years)	Unemployed	< 3000	Yes	Heroin	No	No	No	No	No	Yes	Active	No	No	No	2	2017-2021	18-24 yrs	Higher (10-12 years)
alive	2020	IDU	Married	Middile (7-9 years)	Empolyed	< 3000	Yes	Heroin	Yes	No	No	No	Yes	No	Active	Yes	No	No	2	2017-2021	18-24 yrs	Middile (7-9 years)
alive	2020	IDU	not married	Higher (10-12 years)	Empolyed	> 10,000	Yes	Heroin	No	Yes	No	No	No	Yes	Active	No	No	No	2	2017-2021	25-34 yrs	Higher (10-12 years)
alive	2020	IDU	Married	Higher (10-12 years)	Unemployed	< 3000	Yes	Heroin	No	Yes	No	No	Yes	No	Active	No	No	No	2	2017-2021	35+ yrs	Higher (10-12 years)
alive	2020	IDU	Married	Middile (7-9 years)	Empolyed	3000-6000	Yes	Heroin	Yes	Yes	No	No	Yes	No	Active	No	No	No	2	2017-2021	35+ yrs	Middile (7-9 years)
alive	2020	IDU	not married	Middile (7-9 years)	Empolyed	< 3000	Yes	Heroin	No	Yes	No	No	No	Yes	Active	No	No	No	2	2017-2021	25-34 yrs	Middile (7-9 years)
alive	2020	IDU	Divorced/separated	Higher (10-12 years)	Empolyed	< 3000	Yes	Heroin	Yes	Yes	No	No	No	Yes	Active	No	No	No	2	2017-2021	25-34 yrs	Higher (10-12 years)
alive	2020	IDU	not married	Higher (10-12 years)	Empolyed	6001-10,000	Yes	Heroin	No	Yes	No	No	No	Yes	Active	No	No	No	2	2017-2021	18-24 yrs	Higher (10-12 years)
alive	2020	IDU	not married	Graduate and above	Unemployed	< 3000	Yes	Heroin	No	Yes	No	No	No	Yes	Active	No	No	No	2	2017-2021	25-34 yrs	Graduate and above
alive	2020	IDU	Divorced/separated	Middile (7-9 years)	Empolyed	6001-10,000	Yes	Heroin	No	No	No	No	No	Yes	Active	No	No	No	2	2017-2021	35+ yrs	Middile (7-9 years)
alive	2020	IDU	not married	Higher (10-12 years)	Unemployed	< 3000	Yes	Heroin	Yes	No	No	No	No	Yes	Active	No	No	No	2	2017-2021	25-34 yrs	Higher (10-12 years)
alive	2020	IDU	Married	Higher (10-12 years)	Unemployed	< 3000	Yes	Heroin	No	Yes	No	No	No	No	Active	No	No	No	2	2017-2021	18-24 yrs	Higher (10-12 years)
alive	2020	IDU	Married	Primary (0-6 years)	Unemployed	< 3000	Yes	Heroin	No	Yes	No	No	Yes	No	Active	No	No	No	2	2017-2021	25-34 yrs	Primary (0-6 years)
alive	2020	IDU	not married	Higher (10-12 years)	Unemployed	< 3000	Yes	Heroin	Yes	Yes	No	No	No	No	Active	No	No	No	2	2017-2021	18-24 yrs	Higher (10-12 years)
alive	2020	IDU	Divorced/separated	Higher (10-12 years)	Unemployed	< 3000	Yes	Heroin	No	Yes	No	No	No	Yes	Active	Yes	Yes	No	2	2017-2021	35+ yrs	Higher (10-12 years)
alive	2020	IDU	Married	Higher (10-12 years)	Unemployed	< 3000	Yes	Heroin	Yes	Yes	No	No	Yes	No	Active	No	No	No	2	2017-2021	35+ yrs	Higher (10-12 years)
alive	2020	IDU	not married	Graduate and above	Empolyed	3000-6000	Yes	Heroin	No	Yes	No	No	No	No	Active	No	No	No	2	2017-2021	35+ yrs	Graduate and above
alive	2019	IDU	not married	Higher (10-12 years)	Unemployed	< 3000	Yes	Heroin	No	Yes	No	No	Yes	Yes	Active	No	No	No	2	2017-2021	18-24 yrs	Higher (10-12 years)
alive	2019	IDU	Divorced/separated	Higher (10-12 years)	Unemployed	< 3000	Yes	Heroin	Yes	Yes	No	No	Yes	Yes	Active	Yes	Yes	No	2	2017-2021	35+ yrs	Higher (10-12 years)
alive	2019	IDU	Divorced/separated	Higher (10-12 years)	Unemployed	< 3000	Yes	Parvon	Yes	Yes	No	No	Yes	Yes	Active	No	No	No	2	2017-2021	35+ yrs	Higher (10-12 years)
alive	2019	IDU	Divorced/separated	Higher (10-12 years)	Unemployed	< 3000	Yes	Heroin	Yes	Yes	No	No	Yes	Yes	Active	No	No	No	2	2017-2021	35+ yrs	Higher (10-12 years)
alive	2019	IDU	not married	Graduate and above	Empolyed	3000-6000	Yes	Heroin	Yes	Yes	No	No	Yes	Yes	Active	No	No	No	2	2017-2021	18-24 yrs	Graduate and above
alive	2019	IDU	Married	Middile (7-9 years)	Empolyed	< 3000	Yes	Heroin	No	Yes	No	No	Yes	Yes	Active	No	No	No	2	2017-2021	25-34 yrs	Middile (7-9 years)
alive	2019	IDU	Married	Middile (7-9 years)	Empolyed	< 3000	Yes	Heroin	No	Yes	No	No	Yes	No	Active	No	No	No	2	2017-2021	18-24 yrs	Middile (7-9 years)
alive	2019	IDU	Married	Higher (10-12 years)	Empolyed	3000-6000	Yes	Heroin	Yes	Yes	No	No	Yes	Yes	Active	No	No	No	2	2017-2021	25-34 yrs	Higher (10-12 years)
alive	2019	IDU	Married	Middile (7-9 years)	Empolyed	< 3000	Yes	Heroin	No	Yes	No	No	Yes	Yes	Active	No	No	No	2	2017-2021	25-34 yrs	Middile (7-9 years)
alive	2019	IDU	Divorced/separated	Primary (0-6 years)	Empolyed	< 3000	Yes	Heroin	Yes	Yes	No	No	Yes	Yes	Active	No	No	No	2	2017-2021	25-34 yrs	Primary (0-6 years)
alive	2019	IDU	not married	Higher (10-12 years)	Unemployed	< 3000	Yes	Heroin	Yes	Yes	No	No	Yes	Yes	Active	No	No	No	2	2017-2021	18-24 yrs	Higher (10-12 years)
alive	2019	IDU	not married	Middile (7-9 years)	self-empolyed	< 3000	Yes	Heroin	No	Yes	No	No	No	Yes	Active	No	No	No	2	2017-2021	18-24 yrs	Middile (7-9 years)
alive	2019	IDU	not married	Higher (10-12 years)	Unemployed	< 3000	Yes	Parvon	Yes	Yes	No	No	Yes	Yes	Active	No	No	No	2	2017-2021	18-24 yrs	Higher (10-12 years)
alive	2019	IDU	Married	Primary (0-6 years)	Unemployed	< 3000	Yes	Parvon	No	Yes	No	No	Yes	Yes	Active	No	No	No	2	2017-2021	25-34 yrs	Primary (0-6 years)
alive	2019	IDU	Married	Primary (0-6 years)	Unemployed	< 3000	Yes	Parvon	No	Yes	No	No	Yes	Yes	Active	No	No	No	2	2017-2021	25-34 yrs	Primary (0-6 years)
alive	2019	IDU	not married	Literate	Empolyed	< 3000	Yes	Parvon	No	Yes	No	No	Yes	Yes	Active	No	No	No	2	2017-2021	18-24 yrs	Primary (0-6 years)
alive	2019	IDU	Married	Primary (0-6 years)	Empolyed	3000-6000	Yes	Parvon	No	Yes	No	No	Yes	Yes	Active	No	No	No	2	2017-2021	25-34 yrs	Primary (0-6 years)
alive	2019	IDU	not married	Higher (10-12 years)	self-empolyed	3000-6000	Yes	Parvon	No	Yes	No	No	No	No	Active	No	No	No	2	2017-2021	18-24 yrs	Higher (10-12 years)
alive	2019	IDU	not married	Higher (10-12 years)	self-empolyed	3000-6000	Yes	Parvon	No	Yes	No	No	No	No	Active	No	No	No	2	2017-2021	18-24 yrs	Higher (10-12 years)
alive	2019	IDU	not married	Higher (10-12 years)	self-empolyed	3000-6000	Yes	Parvon	Yes	Yes	No	No	Yes	Yes	Active	No	No	No	2	2017-2021	18-24 yrs	Higher (10-12 years)
alive	2019	IDU	not married	Primary (0-6 years)	self-empolyed	3000-6000	Yes	Parvon	Yes	Yes	No	No	Yes	Yes	Active	No	No	No	2	2017-2021	25-34 yrs	Primary (0-6 years)
alive	2019	IDU	not married	Middile (7-9 years)	self-empolyed	3000-6000	Yes	Heroin	Yes	Yes	No	No	Yes	Yes	Active	No	No	No	2	2017-2021	25-34 yrs	Middile (7-9 years)
alive	2019	IDU	not married	Higher (10-12 years)	self-empolyed	3000-6000	Yes	Heroin	Yes	Yes	No	No	Yes	Yes	Active	No	No	No	2	2017-2021	18-24 yrs	Higher (10-12 years)
alive	2019	IDU	not married	Higher (10-12 years)	self-empolyed	3000-6000	Yes	Parvon	Yes	Yes	No	No	Yes	Yes	Active	No	No	No	2	2017-2021	18-24 yrs	Higher (10-12 years)
alive	2019	IDU	not married	Middile (7-9 years)	self-empolyed	3000-6000	Yes	Heroin	Yes	Yes	No	No	Yes	Yes	Active	No	No	No	2	2017-2021	18-24 yrs	Middile (7-9 years)
alive	2019	IDU	not married	Higher (10-12 years)	self-empolyed	< 3000	Yes	Parvon	Yes	Yes	No	No	No	No	Active	Yes	Yes	No	2	2017-2021	18-24 yrs	Higher (10-12 years)
alive	2019	IDU	not married	Higher (10-12 years)	self-empolyed	< 3000	Yes	Parvon	Yes	Yes	No	No	No	No	Active	No	No	No	2	2017-2021	18-24 yrs	Higher (10-12 years)
alive	2019	IDU	Divorced/separated	Higher (10-12 years)	self-empolyed	< 3000	Yes	Parvon	Yes	Yes	No	No	No	No	Active	No	No	No	2	2017-2021	18-24 yrs	Higher (10-12 years)
alive	2019	IDU	not married	Higher (10-12 years)	self-empolyed	< 3000	Yes	Parvon	Yes	Yes	No	No	No	No	Active	No	No	No	2	2017-2021	18-24 yrs	Higher (10-12 years)
alive	2019	IDU	Married	Graduate and above	self-empolyed	3000-6000	Yes	Parvon	Yes	Yes	No	No	No	No	Active	No	No	No	2	2017-2021	25-34 yrs	Graduate and above
alive	2019	IDU	not married	Middile (7-9 years)	self-empolyed	< 3000	Yes	Parvon	Yes	Yes	No	No	No	No	Active	No	No	No	2	2017-2021	18-24 yrs	Middile (7-9 years)
alive	2019	IDU	Divorced/separated	Higher (10-12 years)	self-empolyed	3000-6000	Yes	Heroin	Yes	Yes	No	No	No	No	Active	No	No	No	2	2017-2021	25-34 yrs	Higher (10-12 years)
alive	2019	IDU	Married	Higher (10-12 years)	self-empolyed	< 3000	Yes	Parvon	Yes	Yes	No	No	No	No	Active	No	No	No	2	2017-2021	25-34 yrs	Higher (10-12 years)
alive	2019	IDU	not married	Higher (10-12 years)	self-empolyed	3000-6000	Yes	Heroin	Yes	Yes	No	No	No	No	Active	No	No	No	2	2017-2021	35+ yrs	Higher (10-12 years)
alive	2019	IDU	not married	Higher (10-12 years)	self-empolyed	< 3000	Yes	Parvon	Yes	Yes	No	No	No	No	Active	No	No	No	2	2017-2021	18-24 yrs	Higher (10-12 years)
alive	2019	IDU	Married	Higher (10-12 years)	self-empolyed	6001-10,000	Yes	Heroin	Yes	Yes	No	No	Yes	Yes	Active	No	No	No	2	2017-2021	25-34 yrs	Higher (10-12 years)
alive	2019	IDU	not married	Higher (10-12 years)	self-empolyed	3000-6000	Yes	Heroin	Yes	Yes	No	No	Yes	Yes	Active	No	No	No	2	2017-2021	18-24 yrs	Higher (10-12 years)
alive	2019	IDU	Married	Higher (10-12 years)	Unemployed	3000-6000	Yes	Heroin	No	Yes	No	No	Yes	Yes	Active	No	No	No	2	2017-2021	25-34 yrs	Higher (10-12 years)
alive	2019	IDU	Married	Higher (10-12 years)	self-empolyed	6001-10,000	Yes	Heroin	No	Yes	No	No	Yes	Yes	Active	No	No	No	2	2017-2021	25-34 yrs	Higher (10-12 years)
alive	2019	IDU	not married	Higher (10-12 years)	self-empolyed	3000-6000	Yes	Parvon	Yes	Yes	No	No	Yes	Yes	Active	Yes	Yes	No	2	2017-2021	18-24 yrs	Higher (10-12 years)
alive	2020	IDU	Divorced/separated	Middile (7-9 years)	Empolyed	None	Yes	Parvon	Yes	Yes	No	No	Yes	Yes	Active	No	No	No	2	2017-2021	35+ yrs	Middile (7-9 years)
alive	2020	IDU	Divorced/separated	Higher (10-12 years)	Empolyed	None	Yes	Parvon	Yes	Yes	No	No	Yes	Yes	Active	No	No	No	2	2017-2021	25-34 yrs	Higher (10-12 years)
alive	2020	IDU	not married	Literate	Empolyed	< 3000	Yes	Parvon	Yes	Yes	No	No	Yes	Yes	Active	No	No	No	2	2017-2021	25-34 yrs	Primary (0-6 years)
alive	2020	IDU	not married	ilLiterate	Unemployed	< 3000	Yes	Parvon	Yes	Yes	No	No	Yes	Yes	Active	No	No	No	2	2017-2021	18-24 yrs	Primary (0-6 years)
alive	2020	IDU	not married	ilLiterate	Empolyed	< 3000	Yes	Parvon	Yes	Yes	No	No	Yes	Yes	Active	No	No	No	2	2017-2021	18-24 yrs	Primary (0-6 years)
alive	2020	IDU	not married	Literate	Unemployed	< 3000	Yes	Parvon	Yes	Yes	No	No	No	No	Active	No	No	No	2	2017-2021	35+ yrs	Primary (0-6 years)
alive	2020	IDU	Married	ilLiterate	Unemployed	< 3000	Yes	Parvon	Yes	Yes	No	No	No	No	Active	No	No	No	2	2017-2021	25-34 yrs	Primary (0-6 years)
alive	2020	IDU	not married	Literate	Empolyed	< 3000	Yes	Parvon	Yes	Yes	No	No	Yes	Yes	Active	No	No	No	2	2017-2021	25-34 yrs	Primary (0-6 years)
alive	2020	IDU	Married	Higher (10-12 years)	Empolyed	< 3000	Yes	Parvon	No	Yes	No	No	Yes	Yes	Active	No	No	No	2	2017-2021	25-34 yrs	Higher (10-12 years)
alive	2020	IDU	not married	Middile (7-9 years)	Empolyed	< 3000	Yes	Heroin	No	Yes	No	No	Yes	Yes	Active	No	No	No	2	2017-2021	18-24 yrs	Middile (7-9 years)
alive	2020	IDU	Divorced/separated	Higher (10-12 years)	self-empolyed	3000-6000	Yes	Heroin	Yes	Yes	No	No	Yes	No	Active	No	No	No	2	2017-2021	25-34 yrs	Higher (10-12 years)
alive	2020	IDU	not married	Higher (10-12 years)	self-empolyed	3000-6000	Yes	Heroin	No	Yes	No	No	Yes	Yes	Active	No	No	No	2	2017-2021	18-24 yrs	Higher (10-12 years)
alive	2020	IDU	Divorced/separated	Higher (10-12 years)	Unemployed	> 10,000	Yes	Heroin	No	Yes	No	No	Yes	No	Active	No	No	No	2	2017-2021	25-34 yrs	Higher (10-12 years)
alive	2020	IDU	Married	Graduate and above	self-empolyed	3000-6000	Yes	Heroin	No	Yes	No	No	Yes	No	Active	No	No	No	2	2017-2021	25-34 yrs	Graduate and above
alive	2020	IDU	Married	Higher (10-12 years)	Unemployed	6001-10,000	Yes	Heroin	No	Yes	No	No	Yes	Yes	Active	No	No	No	2	2017-2021	35+ yrs	Higher (10-12 years)
alive	2020	IDU	not married	Middile (7-9 years)	self-empolyed	< 3000	Yes	Heroin	No	Yes	No	No	Yes	No	Active	No	No	No	2	2017-2021	18-24 yrs	Middile (7-9 years)
alive	2020	IDU	not married	Graduate and above	self-empolyed	< 3000	Yes	Heroin	No	Yes	No	No	Yes	No	Active	No	No	No	2	2017-2021	25-34 yrs	Graduate and above
alive	2020	IDU	not married	Middile (7-9 years)	Unemployed	< 3000	Yes	Heroin	No	Yes	No	No	Yes	No	Active	No	No	No	2	2017-2021	25-34 yrs	Middile (7-9 years)
alive	2020	IDU	Married	Higher (10-12 years)	Empolyed	< 3000	Yes	Heroin	No	Yes	No	No	Yes	No	Active	Yes	Yes	No	2	2017-2021	35+ yrs	Higher (10-12 years)
alive	2020	IDU	Married	Primary (0-6 years)	Empolyed	< 3000	Yes	Heroin	No	Yes	No	No	Yes	No	Active	Yes	No	Yes	2	2017-2021	35+ yrs	Primary (0-6 years)
alive	2020	IDU	Married	Higher (10-12 years)	Empolyed	< 3000	Yes	Heroin	No	Yes	No	No	Yes	No	Active	Yes	Yes	No	2	2017-2021	25-34 yrs	Higher (10-12 years)
alive	2019	IDU	Married	Middile (7-9 years)	Unemployed	< 3000	Yes	Heroin	No	Yes	No	No	No	Yes	Active	No	No	No	2	2017-2021	25-34 yrs	Middile (7-9 years)
alive	2019	IDU	Married	Middile (7-9 years)	Unemployed	3000-6000	Yes	Heroin	No	Yes	No	No	No	Yes	Active	No	No	No	2	2017-2021	25-34 yrs	Middile (7-9 years)
alive	2019	IDU	Married	Higher (10-12 years)	Unemployed	< 3000	Yes	Heroin	No	Yes	No	No	No	Yes	Active	No	No	No	2	2017-2021	25-34 yrs	Higher (10-12 years)
alive	2019	IDU	not married	Higher (10-12 years)	Unemployed	< 3000	Yes	Heroin	No	Yes	No	No	No	Yes	Active	No	No	No	2	2017-2021	25-34 yrs	Higher (10-12 years)
alive	2019	IDU	not married	Higher (10-12 years)	Unemployed	< 3000	Yes	Heroin	No	Yes	No	No	No	Yes	Active	No	No	No	2	2017-2021	18-24 yrs	Higher (10-12 years)
alive	2019	IDU	not married	Middile (7-9 years)	Unemployed	< 3000	Yes	Heroin	No	Yes	No	No	No	Yes	Active	No	No	No	2	2017-2021	25-34 yrs	Middile (7-9 years)
alive	2019	IDU	Married	Higher (10-12 years)	Unemployed	3000-6000	Yes	Heroin	No	Yes	No	No	No	Yes	Active	No	No	No	2	2017-2021	25-34 yrs	Higher (10-12 years)
alive	2019	IDU	Married	Middile (7-9 years)	Unemployed	< 3000	Yes	Heroin	No	Yes	No	No	No	Yes	Active	No	No	No	2	2017-2021	25-34 yrs	Middile (7-9 years)
alive	2019	IDU	not married	Higher (10-12 years)	Unemployed	< 3000	Yes	Heroin	No	Yes	No	No	No	Yes	Active	No	No	No	2	2017-2021	18-24 yrs	Higher (10-12 years)
alive	2019	IDU	not married	Middile (7-9 years)	Unemployed	< 3000	Yes	Heroin	No	Yes	No	No	No	Yes	Active	No	No	No	2	2017-2021	18-24 yrs	Middile (7-9 years)
alive	2019	IDU	not married	Primary (0-6 years)	Unemployed	< 3000	Yes	Heroin	No	Yes	No	No	No	Yes	Active	No	No	No	2	2017-2021	18-24 yrs	Primary (0-6 years)
alive	2019	IDU	Married	Middile (7-9 years)	Unemployed	3000-6000	Yes	Heroin	No	Yes	No	No	No	Yes	Active	No	No	No	2	2017-2021	25-34 yrs	Middile (7-9 years)
alive	2019	IDU	not married	Middile (7-9 years)	Unemployed	< 3000	Yes	Heroin	No	Yes	No	No	No	Yes	Active	No	No	No	2	2017-2021	25-34 yrs	Middile (7-9 years)
alive	2019	IDU	not married	Middile (7-9 years)	Unemployed	< 3000	Yes	Heroin	No	Yes	No	No	No	Yes	Active	No	No	No	2	2017-2021	25-34 yrs	Middile (7-9 years)
alive	2019	IDU	not married	Higher (10-12 years)	Unemployed	< 3000	Yes	Heroin	No	Yes	No	No	No	Yes	Active	No	No	No	2	2017-2021	25-34 yrs	Higher (10-12 years)
alive	2019	IDU	not married	Higher (10-12 years)	Unemployed	< 3000	Yes	Heroin	No	Yes	No	No	No	Yes	Active	No	No	No	2	2017-2021	18-24 yrs	Higher (10-12 years)
alive	2019	IDU	not married	Middile (7-9 years)	Unemployed	< 3000	Yes	Heroin	No	Yes	No	No	No	Yes	Active	No	No	No	2	2017-2021	25-34 yrs	Middile (7-9 years)
alive	2019	IDU	not married	Primary (0-6 years)	Unemployed	3000-6000	Yes	Heroin	No	Yes	No	No	No	Yes	Active	No	No	No	2	2017-2021	25-34 yrs	Primary (0-6 years)
alive	2019	IDU	not married	Higher (10-12 years)	Unemployed	< 3000	Yes	Heroin	No	Yes	No	No	No	Yes	Active	No	No	No	2	2017-2021	25-34 yrs	Higher (10-12 years)
alive	2019	IDU	Married	Middile (7-9 years)	Unemployed	< 3000	Yes	Heroin	No	Yes	No	No	No	Yes	Active	No	No	No	2	2017-2021	25-34 yrs	Middile (7-9 years)
alive	2019	IDU	Married	Higher (10-12 years)	Unemployed	< 3000	Yes	Heroin	No	Yes	No	No	No	Yes	Active	No	No	No	2	2017-2021	18-24 yrs	Higher (10-12 years)
alive	2019	IDU	not married	Graduate and above	self-empolyed	3000-6000	Yes	Heroin	No	Yes	No	No	No	Yes	Active	No	No	No	2	2017-2021	25-34 yrs	Graduate and above
alive	2019	IDU	Married	Higher (10-12 years)	Unemployed	< 3000	Yes	Heroin	No	Yes	No	No	No	Yes	Active	No	No	No	2	2017-2021	25-34 yrs	Higher (10-12 years)
alive	2019	IDU	Married	Middile (7-9 years)	Unemployed	< 3000	Yes	Heroin	No	Yes	No	No	No	Yes	Active	No	No	No	2	2017-2021	25-34 yrs	Middile (7-9 years)
alive	2019	IDU	not married	Primary (0-6 years)	Unemployed	< 3000	Yes	Heroin	No	Yes	No	No	No	Yes	Active	No	No	No	2	2017-2021	25-34 yrs	Primary (0-6 years)
alive	2019	IDU	not married	Higher (10-12 years)	Unemployed	< 3000	Yes	Heroin	No	Yes	No	No	No	Yes	Active	No	No	No	2	2017-2021	25-34 yrs	Higher (10-12 years)
alive	2019	IDU	Married	Middile (7-9 years)	Unemployed	< 3000	Yes	Heroin	No	Yes	No	No	No	Yes	Active	No	No	No	2	2017-2021	18-24 yrs	Middile (7-9 years)
alive	2019	IDU	Married	Middile (7-9 years)	Unemployed	3000-6000	Yes	Heroin	No	Yes	No	No	No	Yes	Active	No	No	No	2	2017-2021	25-34 yrs	Middile (7-9 years)
alive	2019	IDU	not married	Middile (7-9 years)	self-empolyed	3000-6000	Yes	Heroin	No	Yes	No	No	No	Yes	Active	No	No	No	2	2017-2021	25-34 yrs	Middile (7-9 years)
alive	2019	IDU	not married	Higher (10-12 years)	Unemployed	< 3000	Yes	Heroin	No	Yes	No	No	No	Yes	Active	No	No	No	2	2017-2021	25-34 yrs	Higher (10-12 years)
alive	2019	IDU	Married	Higher (10-12 years)	Unemployed	6001-10,000	Yes	Heroin	No	Yes	No	No	No	Yes	Active	No	No	No	2	2017-2021	18-24 yrs	Higher (10-12 years)
alive	2019	IDU	Married	Higher (10-12 years)	Unemployed	3000-6000	Yes	Heroin	No	Yes	No	No	No	Yes	Active	No	No	No	2	2017-2021	25-34 yrs	Higher (10-12 years)
alive	2019	IDU	not married	Higher (10-12 years)	Unemployed	3000-6000	Yes	Heroin	No	Yes	No	No	No	Yes	Active	No	No	No	2	2017-2021	18-24 yrs	Higher (10-12 years)
alive	2019	IDU	not married	Higher (10-12 years)	Unemployed	< 3000	Yes	Heroin	No	Yes	No	No	No	Yes	Active	No	No	No	2	2017-2021	25-34 yrs	Higher (10-12 years)
alive	2019	IDU	Married	Higher (10-12 years)	Unemployed	6001-10,000	Yes	Heroin	No	Yes	No	No	No	Yes	Active	No	No	No	2	2017-2021	35+ yrs	Higher (10-12 years)
alive	2019	IDU	not married	Middile (7-9 years)	Unemployed	< 3000	Yes	Heroin	No	Yes	No	No	No	Yes	Active	No	No	No	2	2017-2021	18-24 yrs	Middile (7-9 years)
alive	2019	IDU	Married	Middile (7-9 years)	Unemployed	< 3000	Yes	Heroin	No	Yes	No	No	No	Yes	Active	No	No	No	2	2017-2021	25-34 yrs	Middile (7-9 years)
alive	2019	IDU	Married	Middile (7-9 years)	Empolyed	3000-6000	Yes	Heroin	No	Yes	No	No	No	Yes	Active	No	No	No	2	2017-2021		Middile (7-9 years)
alive	2019	IDU	not married	Middile (7-9 years)	self-empolyed	3000-6000	Yes	Heroin	No	Yes	No	No	No	Yes	Active	No	No	No	2	2017-2021	18-24 yrs	Middile (7-9 years)
alive	2019	IDU	not married	Middile (7-9 years)	Unemployed	< 3000	Yes	Heroin	No	Yes	No	No	No	Yes	Active	No	No	No	2	2017-2021	18-24 yrs	Middile (7-9 years)
alive	2019	IDU	not married	Middile (7-9 years)	Unemployed	< 3000	Yes	Heroin	No	Yes	No	No	No	Yes	Active	No	No	No	2	2017-2021	18-24 yrs	Middile (7-9 years)
alive	2019	IDU	not married	Higher (10-12 years)	Unemployed	3000-6000	Yes	Heroin	No	Yes	No	No	No	Yes	Drop	No	No	No	2	2017-2021	18-24 yrs	Higher (10-12 years)
alive	2019	IDU	Married	Higher (10-12 years)	self-empolyed	3000-6000	Yes	Heroin	No	Yes	No	No	No	Yes	Active	No	No	No	2	2017-2021	25-34 yrs	Higher (10-12 years)
alive	2019	IDU	not married	Middile (7-9 years)	Unemployed	3000-6000	Yes	Heroin	No	Yes	No	No	No	Yes	Active	No	No	No	2	2017-2021	25-34 yrs	Middile (7-9 years)
alive	2019	IDU	not married	Middile (7-9 years)	Unemployed	< 3000	Yes	Heroin	No	Yes	No	No	No	Yes	Active	No	No	No	2	2017-2021	25-34 yrs	Middile (7-9 years)
alive	2019	IDU	not married	Higher (10-12 years)	Unemployed	< 3000	Yes	Heroin	No	Yes	No	No	No	Yes	Active	No	No	No	2	2017-2021	25-34 yrs	Higher (10-12 years)
alive	2019	IDU	not married	Middile (7-9 years)	Unemployed	< 3000	Yes	Heroin	No	Yes	No	No	No	Yes	Active	No	No	No	2	2017-2021	18-24 yrs	Middile (7-9 years)
alive	2019	IDU	not married	Middile (7-9 years)	Unemployed	3000-6000	Yes	Heroin	No	Yes	No	No	No	Yes	Active	No	No	No	2	2017-2021	25-34 yrs	Middile (7-9 years)
alive	2019	IDU	not married	Middile (7-9 years)	Unemployed	< 3000	Yes	Heroin	No	Yes	No	No	No	Yes	Drop	No	No	No	2	2017-2021	18-24 yrs	Middile (7-9 years)
alive	2019	IDU	Married	Middile (7-9 years)	Unemployed	< 3000	Yes	Heroin	No	Yes	No	No	No	Yes	Active	No	No	No	2	2017-2021	25-34 yrs	Middile (7-9 years)
alive	2019	IDU	not married	Middile (7-9 years)	Unemployed	< 3000	Yes	Heroin	No	Yes	No	No	No	Yes	Drop	No	No	No	2	2017-2021	35+ yrs	Middile (7-9 years)
alive	2019	IDU	not married	Middile (7-9 years)	Unemployed	< 3000	Yes	Heroin	No	Yes	No	No	No	Yes	Active	No	No	No	2	2017-2021	18-24 yrs	Middile (7-9 years)
alive	2019	IDU	not married	Middile (7-9 years)	Unemployed	< 3000	Yes	Heroin	No	Yes	No	No	No	Yes	Active	No	No	No	2	2017-2021	18-24 yrs	Middile (7-9 years)
alive	2019	IDU	not married	Middile (7-9 years)	Unemployed	< 3000	Yes	Heroin	No	Yes	No	No	No	Yes	Active	No	No	No	2	2017-2021	18-24 yrs	Middile (7-9 years)
alive	2019	IDU	Married	Middile (7-9 years)	Unemployed	3000-6000	Yes	Heroin	No	Yes	No	No	No	Yes	Active	No	No	No	2	2017-2021	18-24 yrs	Middile (7-9 years)
alive	2020	IDU	not married	Higher (10-12 years)	Unemployed	3000-6000	Yes	Heroin	No	Yes	No	No	No	Yes	Active	No	No	No	2	2017-2021	25-34 yrs	Higher (10-12 years)
alive	2020	IDU	not married	Higher (10-12 years)	Unemployed	3000-6000	Yes	Heroin	No	Yes	No	No	No	Yes	Active	No	No	No	2	2017-2021	25-34 yrs	Higher (10-12 years)
alive	2020	IDU	not married	Higher (10-12 years)	Unemployed	< 3000	Yes	Heroin	No	Yes	No	No	No	Yes	Active	No	No	No	2	2017-2021	25-34 yrs	Higher (10-12 years)
alive	2020	IDU	not married	Middile (7-9 years)	Unemployed	3000-6000	Yes	Heroin	No	Yes	No	No	No	Yes	Active	No	No	No	2	2017-2021	25-34 yrs	Middile (7-9 years)
alive	2020	IDU	not married	Middile (7-9 years)	Unemployed	< 3000	Yes	Heroin	No	Yes	No	No	No	Yes	Active	No	No	No	2	2017-2021	18-24 yrs	Middile (7-9 years)
alive	2020	IDU	Married	Higher (10-12 years)	Unemployed	3000-6000	Yes	Heroin	No	Yes	No	No	No	Yes	Active	No	No	No	2	2017-2021	35+ yrs	Higher (10-12 years)
alive	2020	IDU	not married	Higher (10-12 years)	Unemployed	< 3000	Yes	Heroin	No	Yes	No	No	No	Yes	Active	No	No	No	2	2017-2021	18-24 yrs	Higher (10-12 years)
alive	2020	IDU	not married	Middile (7-9 years)	Unemployed	3000-6000	Yes	Heroin	No	Yes	No	No	No	Yes	Active	No	No	No	2	2017-2021	25-34 yrs	Middile (7-9 years)
alive	2020	IDU	not married	Middile (7-9 years)	Unemployed	3000-6000	Yes	Heroin	No	Yes	No	No	No	Yes	Active	No	No	No	2	2017-2021	25-34 yrs	Middile (7-9 years)
alive	2020	IDU	Divorced/separated	Middile (7-9 years)	Unemployed	3000-6000	Yes	Heroin	No	Yes	No	No	No	Yes	Active	No	No	No	2	2017-2021	25-34 yrs	Middile (7-9 years)
alive	2020	IDU	not married	Higher (10-12 years)	self-empolyed	3000-6000	Yes	Heroin	No	Yes	No	No	No	Yes	Active	No	No	No	2	2017-2021	25-34 yrs	Higher (10-12 years)
alive	2020	IDU	not married	Higher (10-12 years)	self-empolyed	< 3000	Yes	Heroin	No	Yes	No	No	No	Yes	Active	No	No	No	2	2017-2021	25-34 yrs	Higher (10-12 years)
alive	2020	IDU	Married	Higher (10-12 years)	self-empolyed	3000-6000	Yes	Heroin	No	Yes	No	No	No	Yes	Active	No	No	No	2	2017-2021	25-34 yrs	Higher (10-12 years)
alive	2020	IDU	not married	Middile (7-9 years)	Unemployed	< 3000	Yes	Heroin	No	Yes	No	No	No	Yes	Active	No	No	No	2	2017-2021	18-24 yrs	Middile (7-9 years)
alive	2020	IDU	not married	Middile (7-9 years)	Unemployed	3000-6000	Yes	Heroin	No	Yes	No	No	No	Yes	Active	No	No	No	2	2017-2021	18-24 yrs	Middile (7-9 years)
alive	2020	IDU	not married	Middile (7-9 years)	Unemployed	3000-6000	Yes	Heroin	No	Yes	No	No	No	Yes	Active	No	No	No	2	2017-2021	18-24 yrs	Middile (7-9 years)
alive	2020	IDU	not married	Middile (7-9 years)	Unemployed	3000-6000	Yes	Heroin	No	Yes	No	No	No	Yes	Active	No	No	No	2	2017-2021	18-24 yrs	Middile (7-9 years)
alive	2020	IDU	not married	Higher (10-12 years)	Unemployed	3000-6000	Yes	Heroin	No	Yes	No	No	No	Yes	Active	No	No	No	2	2017-2021	18-24 yrs	Higher (10-12 years)
alive	2020	IDU	not married	Higher (10-12 years)	Unemployed	< 3000	Yes	Heroin	No	Yes	No	No	No	Yes	Active	No	No	No	2	2017-2021	18-24 yrs	Higher (10-12 years)
alive	2020	IDU	not married	Higher (10-12 years)	Unemployed	< 3000	Yes	Heroin	No	Yes	No	No	No	Yes	Active	No	No	No	2	2017-2021	18-24 yrs	Higher (10-12 years)
alive	2019	IDU	Divorced/separated	Higher (10-12 years)	Unemployed	< 3000	Yes	Heroin	No	No	No	No	No	Yes	Active	Yes	Yes	No	2	2017-2021	35+ yrs	Higher (10-12 years)
alive	2019	IDU	not married	Higher (10-12 years)	Unemployed	< 3000	Yes	Heroin	Yes	No	No	No	Yes	Yes	Active	Yes	Yes	No	2	2017-2021	18-24 yrs	Higher (10-12 years)
alive	2020	IDU	Married	Middile (7-9 years)	Empolyed	> 10,000	Yes	Heroin	No	Yes	No	No	Yes	No	Active	Yes	Yes	No	2	2017-2021	25-34 yrs	Middile (7-9 years)
alive	2019	IDU	not married	Middile (7-9 years)	self-empolyed	> 10,000	Yes	Heroin	Yes	Yes	No	No	Yes	Yes	Active	Yes	Yes	No	2	2017-2021	25-34 yrs	Middile (7-9 years)
alive	2019	IDU	Divorced/separated	Higher (10-12 years)	Unemployed	< 3000	Yes	Heroin	No	Yes	No	No	No	Yes	Active	Yes	Yes	No	2	2017-2021	25-34 yrs	Higher (10-12 years)
alive	2019	IDU	Divorced/separated	Higher (10-12 years)	Unemployed	< 3000	Yes	Heroin	Yes	No	No	No	No	Yes	Active	Yes	Yes	No	2	2017-2021	25-34 yrs	Higher (10-12 years)
alive	2019	IDU	Married	Middile (7-9 years)	self-empolyed	3000-6000	Yes	Heroin	No	Yes	No	No	Yes	No	Drop	Yes	No	No	2	2017-2021	35+ yrs	Middile (7-9 years)
alive	2019	IDU	Divorced/separated	Middile (7-9 years)	Empolyed	3000-6000	Yes	Heroin	Yes	No	No	No	Yes	Yes	Active	Yes	Yes	No	2	2017-2021	25-34 yrs	Middile (7-9 years)
alive	2019	IDU	not married	Higher (10-12 years)	Empolyed	< 3000	Yes	Heroin	No	Yes	No	No	Yes	Yes	Active	Yes	Yes	No	2	2017-2021	25-34 yrs	Higher (10-12 years)
alive	2019	IDU	not married	Higher (10-12 years)	Unemployed	< 3000	Yes	Heroin	Yes	Yes	No	No	Yes	Yes	Drop	Yes	Yes	No	2	2017-2021	18-24 yrs	Higher (10-12 years)
alive	2019	IDU	not married	Graduate and above	Empolyed	< 3000	Yes	Heroin	No	Yes	No	No	No	No	Active	Yes	No	No	2	2017-2021	25-34 yrs	Graduate and above
alive	2019	IDU	not married	Higher (10-12 years)	Unemployed	< 3000	Yes	Heroin	No	No	No	No	No	Yes	Active	Yes	Yes	No	2	2017-2021	25-34 yrs	Higher (10-12 years)
alive	2019	IDU	not married	Middile (7-9 years)	Unemployed	< 3000	Yes	Heroin	Yes	No	No	No	Yes	No	Active	Yes	Yes	No	2	2017-2021	18-24 yrs	Middile (7-9 years)
alive	2019	IDU	Divorced/separated	Middile (7-9 years)	Empolyed	> 10,000	Yes	Heroin	No	No	No	No	No	Yes	Active	Yes	No	No	2	2017-2021	25-34 yrs	Middile (7-9 years)
alive	2020	IDU	Divorced/separated	Higher (10-12 years)	Empolyed	> 10,000	Yes	Heroin	Yes	Yes	No	No	Yes	No	Active	Yes	Yes	No	2	2017-2021	35+ yrs	Higher (10-12 years)
alive	2019	IDU	not married	Graduate and above	Unemployed	< 3000	Yes	Heroin	Yes	No	No	No	Yes	Yes	Active	Yes	Yes	No	2	2017-2021	25-34 yrs	Graduate and above
alive	2019	IDU	not married	Primary (0-6 years)	Unemployed	< 3000	Yes	Heroin	Yes	Yes	No	No	Yes	Yes	Active	Yes	Yes	No	2	2017-2021	25-34 yrs	Primary (0-6 years)
alive	2019	IDU	Married	Middile (7-9 years)	Empolyed	6001-10,000	Yes	Heroin	No	No	No	No	Yes	No	Active	Yes	No	No	2	2017-2021	35+ yrs	Middile (7-9 years)
alive	2019	IDU	not married	Higher (10-12 years)	Unemployed	< 3000	Yes	Heroin	No	No	No	No	No	No	Active	Yes	Yes	No	2	2017-2021	18-24 yrs	Higher (10-12 years)
alive	2020	IDU	not married	Higher (10-12 years)	Unemployed	< 3000	Yes	Heroin	Yes	No	No	No	No	No	Active	Yes	Yes	No	2	2017-2021	18-24 yrs	Higher (10-12 years)
alive	2020	IDU	Divorced/separated	Primary (0-6 years)	Empolyed	6001-10,000	Yes	Heroin	No	Yes	No	No	No	No	Active	Yes	Yes	No	2	2017-2021	35+ yrs	Primary (0-6 years)
alive	2019	IDU	Divorced/separated	Middile (7-9 years)	Empolyed	3000-6000	Yes	Heroin	No	Yes	No	No	Yes	Yes	Drop	No	No	No	2	2017-2021	18-24 yrs	Middile (7-9 years)
alive	2019	IDU	not married	Higher (10-12 years)	Empolyed	< 3000	Yes	Heroin	Yes	No	No	No	Yes	Yes	Active	Yes	Yes	No	2	2017-2021	25-34 yrs	Higher (10-12 years)
alive	2019	IDU	not married	Higher (10-12 years)	Unemployed	< 3000	Yes	Heroin	Yes	No	No	No	Yes	Yes	Active	No	No	No	2	2017-2021	18-24 yrs	Higher (10-12 years)
alive	2019	IDU	Married	Middile (7-9 years)	Empolyed	3000-6000	Yes	Heroin	Yes	Yes	No	No	Yes	Yes	Active	Yes	Yes	No	2	2017-2021	35+ yrs	Middile (7-9 years)
alive	2019	IDU	not married	Higher (10-12 years)	Unemployed	< 3000	Yes	Heroin	Yes	Yes	No	No	Yes	Yes	Drop	Yes	No	No	2	2017-2021	25-34 yrs	Higher (10-12 years)
alive	2019	IDU	Divorced/separated	Middile (7-9 years)	Empolyed	< 3000	Yes	Heroin	No	Yes	No	No	Yes	Yes	Active	Yes	Yes	No	2	2017-2021		Middile (7-9 years)
alive	2020	IDU	not married	Higher (10-12 years)	Unemployed	< 3000	Yes	Heroin	No	No	No	No	Yes	No	Active	Yes	No	No	2	2017-2021	35+ yrs	Higher (10-12 years)
Dead	2019	IDU	not married	Higher (10-12 years)	Unemployed	< 3000	Yes	Heroin	Yes	No	No	No	Yes	Yes	Drop	No	No	No	2	2017-2021	18-24 yrs	Higher (10-12 years)
alive	2019	IDU	not married	Higher (10-12 years)	Unemployed	< 3000	Yes	Heroin	Yes	Yes	No	No	No	Yes	Active	Yes	Yes	No	2	2017-2021	18-24 yrs	Higher (10-12 years)
alive	2019	IDU	Married	Higher (10-12 years)	Empolyed	6001-10,000	Yes	Heroin	Yes	Yes	No	No	Yes	Yes	Drop	No	No	No	2	2017-2021	18-24 yrs	Higher (10-12 years)
alive	2019	IDU	not married	Higher (10-12 years)	Unemployed	< 3000	Yes	Heroin	Yes	Yes	No	No	Yes	Yes	Drop	Yes	No	No	2	2017-2021	18-24 yrs	Higher (10-12 years)
alive	2019	IDU	not married	Higher (10-12 years)	Unemployed	< 3000	Yes	Heroin	Yes	Yes	No	No	Yes	Yes	Active	No	No	No	2	2017-2021	18-24 yrs	Higher (10-12 years)
alive	2019	IDU	Divorced/separated	Middile (7-9 years)	self-empolyed	> 10,000	Yes	Heroin	Yes	No	No	No	Yes	Yes	Drop	No	No	No	2	2017-2021	35+ yrs	Middile (7-9 years)
alive	2019	IDU	not married	Higher (10-12 years)	Unemployed	< 3000	Yes	Heroin	Yes	Yes	No	No	Yes	Yes	Active	No	No	No	2	2017-2021	25-34 yrs	Higher (10-12 years)
alive	2019	IDU	Divorced/separated	Primary (0-6 years)	Empolyed	3000-6000	Yes	Heroin	Yes	Yes	No	No	Yes	Yes	Active	No	No	No	2	2017-2021	35+ yrs	Primary (0-6 years)
alive	2019	IDU	Divorced/separated	Higher (10-12 years)	self-empolyed	6001-10,000	Yes	Heroin	No	Yes	No	No	Yes	Yes	Active	No	No	No	2	2017-2021	25-34 yrs	Higher (10-12 years)
alive	2019	IDU	Married	Middile (7-9 years)	Unemployed	< 3000	Yes	Heroin	Yes	No	No	No	Yes	Yes	Active	Yes	Yes	No	2	2017-2021	18-24 yrs	Middile (7-9 years)
alive	2019	IDU	not married	Higher (10-12 years)	Unemployed	< 3000	Yes	Heroin	Yes	No	No	No	No	Yes	Active	Yes	Yes	No	2	2017-2021	18-24 yrs	Higher (10-12 years)
alive	2019	IDU	not married	Middile (7-9 years)	Unemployed	< 3000	Yes	Heroin	Yes	Yes	No	No	No	Yes	Active	No	No	No	2	2017-2021	18-24 yrs	Middile (7-9 years)
alive	2019	IDU	Married	Higher (10-12 years)	Empolyed	< 3000	Yes	Heroin	No	No	No	No	Yes	No	Active	No	No	No	2	2017-2021		Higher (10-12 years)
alive	2019	IDU	not married	Middile (7-9 years)	Empolyed	6001-10,000	Yes	Heroin	No	No	No	No	No	Yes	Active	No	No	No	2	2017-2021	18-24 yrs	Middile (7-9 years)
alive	2019	IDU	Divorced/separated	Higher (10-12 years)	Unemployed	< 3000	Yes	Heroin	Yes	Yes	No	No	No	Yes	Active	Yes	Yes	No	2	2017-2021	25-34 yrs	Higher (10-12 years)
Dead	2019	IDU	not married	Middile (7-9 years)	Unemployed	< 3000	Yes	Heroin	No	Yes	No	No	No	No	Drop	Yes	Yes	No	2	2017-2021	18-24 yrs	Middile (7-9 years)
alive	2019	IDU	not married	Higher (10-12 years)	Unemployed	< 3000	Yes	Heroin	No	No	No	No	No	Yes	Active	No	No	No	2	2017-2021	25-34 yrs	Higher (10-12 years)
alive	2019	IDU	not married	Higher (10-12 years)	Unemployed	< 3000	Yes	Heroin	Yes	No	No	No	No	Yes	Active	Yes	No	No	2	2017-2021	18-24 yrs	Higher (10-12 years)
alive	2019	IDU	Married	Higher (10-12 years)	Empolyed	> 10,000	Yes	Heroin	No	No	No	No	Yes	No	Drop	No	No	No	2	2017-2021	25-34 yrs	Higher (10-12 years)
alive	2019	IDU	not married	Higher (10-12 years)	self-empolyed	> 10,000	Yes	Heroin	No	No	No	No	No	Yes	Active	No	No	No	2	2017-2021	35+ yrs	Higher (10-12 years)
alive	2019	IDU	not married	Higher (10-12 years)	Unemployed	< 3000	Yes	Heroin	No	No	No	No	Yes	No	Drop	No	No	No	2	2017-2021	25-34 yrs	Higher (10-12 years)
alive	2019	IDU	not married	Higher (10-12 years)	Unemployed	< 3000	Yes	Heroin	Yes	Yes	No	No	Yes	No	Active	No	No	No	2	2017-2021	18-24 yrs	Higher (10-12 years)
alive	2019	IDU	Divorced/separated	Higher (10-12 years)	self-empolyed	> 10,000	No	Heroin	No	Yes	No	No	Yes	No	Active	No	No	No	2	2017-2021	35+ yrs	Higher (10-12 years)
alive	2019	IDU	not married	Higher (10-12 years)	Empolyed	6001-10,000	Yes	Heroin	Yes	Yes	No	No	Yes	No	Active	No	No	No	2	2017-2021	25-34 yrs	Higher (10-12 years)
alive	2019	IDU	not married	Higher (10-12 years)	self-empolyed	> 10,000	Yes	Heroin	No	No	No	No	No	No	Active	No	No	No	2	2017-2021	25-34 yrs	Higher (10-12 years)
alive	2019	IDU	not married	Higher (10-12 years)	Empolyed	< 3000	Yes	Heroin	Yes	No	No	No	No	No	Active	No	No	No	2	2017-2021	18-24 yrs	Higher (10-12 years)
alive	2019	IDU	not married	Higher (10-12 years)	Empolyed	6001-10,000	Yes	Heroin	No	Yes	No	No	No	No	Active	No	No	No	2	2017-2021	18-24 yrs	Higher (10-12 years)
alive	2019	IDU	Married	Higher (10-12 years)	Empolyed	6001-10,000	Yes	Heroin	No	No	No	No	Yes	No	Active	No	No	No	2	2017-2021	25-34 yrs	Higher (10-12 years)
alive	2019	IDU	Married	Higher (10-12 years)	Unemployed	< 3000	Yes	Heroin	Yes	Yes	No	No	Yes	No	Active	No	No	No	2	2017-2021	18-24 yrs	Higher (10-12 years)
alive	2019	IDU	not married	Higher (10-12 years)	Unemployed	< 3000	Yes	Heroin	No	No	No	No	No	No	Active	No	No	No	2	2017-2021	18-24 yrs	Higher (10-12 years)
alive	2019	IDU	Divorced/separated	Higher (10-12 years)	Unemployed	< 3000	Yes	Heroin	Yes	Yes	No	No	Yes	No	Drop	No	No	No	2	2017-2021	18-24 yrs	Higher (10-12 years)
alive	2019	IDU	Married	Higher (10-12 years)	Empolyed	< 3000	Yes	Heroin	Yes	Yes	No	No	Yes	No	Active	No	No	No	2	2017-2021	25-34 yrs	Higher (10-12 years)
alive	2019	IDU	not married	Higher (10-12 years)	Empolyed	< 3000	Yes	Heroin	No	Yes	No	No	No	Yes	Active	No	No	No	2	2017-2021	18-24 yrs	Higher (10-12 years)
alive	2019	IDU	not married	Graduate and above	Unemployed	< 3000	Yes	Heroin	No	No	No	No	No	Yes	Active	No	No	No	2	2017-2021	18-24 yrs	Graduate and above
alive	2019	IDU	Divorced/separated	Higher (10-12 years)	Empolyed	> 10,000	Yes	Heroin	No	No	No	No	No	Yes	Active	No	No	No	2	2017-2021	35+ yrs	Higher (10-12 years)
alive	2019	IDU	Married	Graduate and above	Unemployed	< 3000	Yes	Heroin	No	No	No	No	Yes	No	Active	No	No	No	2	2017-2021		Graduate and above
alive	2019	IDU	not married	Higher (10-12 years)	Empolyed	6001-10,000	Yes	Heroin	No	Yes	No	No	Yes	No	Active	No	No	No	2	2017-2021	25-34 yrs	Higher (10-12 years)
Dead	2019	IDU	Divorced/separated	Higher (10-12 years)	Unemployed	None	Yes	Heroin	Yes	Yes	No	No	No	No	Drop	No	No	No	2	2017-2021	25-34 yrs	Higher (10-12 years)
alive	2019	IDU	Divorced/separated	Higher (10-12 years)	Unemployed	None	Yes	Heroin	No	Yes	No	No	No	Yes	Active	No	No	No	2	2017-2021	25-34 yrs	Higher (10-12 years)
alive	2019	IDU	Divorced/separated	Higher (10-12 years)	Empolyed	6001-10,000	Yes	Heroin	No	No	No	No	No	Yes	Active	No	No	No	2	2017-2021	25-34 yrs	Higher (10-12 years)
alive	2019	IDU	Married	Higher (10-12 years)	Unemployed	< 3000	Yes	Heroin	No	No	No	No	Yes	No	Active	Yes	Yes	No	2	2017-2021	25-34 yrs	Higher (10-12 years)
Dead	2019	IDU	not married	Higher (10-12 years)	Unemployed	< 3000	Yes	Heroin	Yes	No	No	No	No	Yes	Drop	Yes	Yes	No	2	2017-2021	25-34 yrs	Higher (10-12 years)
alive	2019	IDU	not married	Higher (10-12 years)	Empolyed	6001-10,000	Yes	Heroin	No	No	No	No	No	Yes	Active	No	No	No	2	2017-2021	18-24 yrs	Higher (10-12 years)
alive	2019	IDU	Divorced/separated	Higher (10-12 years)	self-empolyed	> 10,000	Yes	Heroin	No	No	No	No	No	Yes	Active	No	No	No	2	2017-2021	25-34 yrs	Higher (10-12 years)
alive	2019	IDU	Divorced/separated	Higher (10-12 years)	Unemployed	< 3000	Yes	Heroin	No	Yes	No	No	No	Yes	Drop	No	No	No	2	2017-2021	18-24 yrs	Higher (10-12 years)
alive	2019	IDU	Married	Graduate and above	self-empolyed	> 10,000	Yes	Heroin	No	Yes	No	No	Yes	Yes	Active	No	No	No	2	2017-2021	35+ yrs	Graduate and above
alive	2019	IDU	not married	Higher (10-12 years)	Unemployed	< 3000	Yes	Heroin	Yes	Yes	No	No	Yes	No	Active	No	No	No	2	2017-2021	18-24 yrs	Higher (10-12 years)
alive	2019	IDU	not married	Higher (10-12 years)	Empolyed	3000-6000	Yes	Heroin	Yes	No	No	No	Yes	No	Drop	No	No	No	2	2017-2021	18-24 yrs	Higher (10-12 years)
alive	2019	IDU	not married	Higher (10-12 years)	Empolyed	6001-10,000	Yes	Heroin	Yes	No	No	No	Yes	No	Active	No	No	No	2	2017-2021	18-24 yrs	Higher (10-12 years)
alive	2020	IDU	Married	Graduate and above	self-empolyed	6001-10,000	Yes	Heroin	Yes	Yes	No	No	Yes	No	Active	Yes	Yes	No	2	2017-2021	25-34 yrs	Graduate and above
alive	2020	IDU	Married	Higher (10-12 years)	Empolyed	3000-6000	Yes	Heroin	Yes	Yes	No	No	Yes	No	Active	Yes	Yes	No	2	2017-2021	18-24 yrs	Higher (10-12 years)
alive	2020	IDU	Divorced/separated	Primary (0-6 years)	Unemployed	< 3000	Yes	Heroin	No	No	No	No	No	No	Active	Yes	Yes	No	2	2017-2021	35+ yrs	Primary (0-6 years)
alive	2020	IDU	Married	Higher (10-12 years)	Unemployed	< 3000	Yes	Heroin	Yes	Yes	No	No	Yes	No	Active	Yes	Yes	No	2	2017-2021	25-34 yrs	Higher (10-12 years)
alive	2020	IDU	Divorced/separated	Middile (7-9 years)	Empolyed	< 3000	Yes	Heroin	No	Yes	No	No	No	No	Active	Yes	Yes	No	2	2017-2021	35+ yrs	Middile (7-9 years)
alive	2020	IDU	Divorced/separated	Higher (10-12 years)	Unemployed	< 3000	Yes	Heroin	No	Yes	No	No	No	No	Active	No	No	No	2	2017-2021	25-34 yrs	Higher (10-12 years)
alive	2020	IDU	not married	Graduate and above	Empolyed	> 10,000	Yes	Heroin	No	No	No	No	No	No	Active	No	No	No	2	2017-2021	35+ yrs	Graduate and above
alive	2020	IDU	not married	Higher (10-12 years)	Unemployed	None	Yes	Heroin	No	Yes	No	No	No	No	Active	No	No	No	2	2017-2021	25-34 yrs	Higher (10-12 years)
alive	2020	IDU	Married	Middile (7-9 years)	Empolyed	None	Yes	Heroin	Yes	Yes	No	No	No	No	Active	Yes	Yes	No	2	2017-2021	25-34 yrs	Middile (7-9 years)
alive	2020	IDU	Married	Graduate and above	Empolyed	> 10,000	Yes	Heroin	Yes	Yes	No	No	Yes	No	Active	No	No	No	2	2017-2021	25-34 yrs	Graduate and above
Dead	2020	IDU	Married	Higher (10-12 years)	Empolyed	3000-6000	Yes	Heroin	No	No	No	No	Yes	No	Drop	No	No	No	2	2017-2021		Higher (10-12 years)
alive	2020	IDU	not married	Higher (10-12 years)	Unemployed	None	Yes	Heroin	No	Yes	No	No	Yes	No	Active	No	No	No	2	2017-2021	18-24 yrs	Higher (10-12 years)
alive	2020	IDU	not married	Higher (10-12 years)	Empolyed	> 10,000	Yes	Heroin	No	Yes	No	No	No	Yes	Active	No	No	No	2	2017-2021	35+ yrs	Higher (10-12 years)
alive	2020	IDU	not married	Higher (10-12 years)	Unemployed	< 3000	Yes	Heroin	No	Yes	No	No	No	No	Active	No	No	No	2	2017-2021	35+ yrs	Higher (10-12 years)
alive	2020	IDU	Married	ilLiterate	Unemployed	< 3000	Yes	Heroin	No	Yes	No	No	Yes	No	Active	Yes	Yes	No	2	2017-2021	35+ yrs	Primary (0-6 years)
alive	2020	IDU	Married	Higher (10-12 years)	Unemployed	< 3000	Yes	Heroin	No	Yes	No	No	Yes	No	Active	Yes	Yes	No	2	2017-2021	35+ yrs	Higher (10-12 years)
alive	2020	IDU	not married	Higher (10-12 years)	Unemployed	< 3000	Yes	Heroin	No	Yes	No	No	No	No	Active	Yes	Yes	No	2	2017-2021	25-34 yrs	Higher (10-12 years)
alive	2020	IDU	Married	Higher (10-12 years)	Empolyed	< 3000	Yes	Heroin	No	No	No	No	Yes	No	Active	No	No	Yes	2	2017-2021	35+ yrs	Higher (10-12 years)
alive	2020	IDU	Divorced/separated	Higher (10-12 years)	Empolyed	< 3000	Yes	Heroin	Yes	Yes	No	No	No	No	Active	Yes	Yes	No	2	2017-2021	35+ yrs	Higher (10-12 years)
alive	2020	IDU	Divorced/separated	Middile (7-9 years)	Empolyed	< 3000	Yes	Heroin	Yes	Yes	No	No	No	No	Active	Yes	Yes	No	2	2017-2021	25-34 yrs	Middile (7-9 years)
alive	2020	IDU	Married	Middile (7-9 years)	Unemployed	< 3000	Yes	Heroin	No	Yes	No	No	Yes	No	Active	Yes	Yes	No	2	2017-2021	25-34 yrs	Middile (7-9 years)
alive	2020	IDU	not married	Higher (10-12 years)	Unemployed	< 3000	Yes	Heroin	Yes	No	No	No	No	Yes	Active	No	No	No	2	2017-2021	25-34 yrs	Higher (10-12 years)
alive	2020	IDU	Married	Higher (10-12 years)	Unemployed	< 3000	Yes	Heroin	Yes	Yes	No	No	Yes	No	Active	Yes	Yes	No	2	2017-2021	25-34 yrs	Higher (10-12 years)
alive	2020	IDU	Divorced/separated	Middile (7-9 years)	Empolyed	> 10,000	Yes	Heroin	No	Yes	No	No	No	No	Active	No	No	No	2	2017-2021	25-34 yrs	Middile (7-9 years)
alive	2020	IDU	not married	Middile (7-9 years)	Empolyed	3000-6000	Yes	Heroin	Yes	Yes	No	No	No	No	Active	No	No	No	2	2017-2021	25-34 yrs	Middile (7-9 years)
alive	2020	IDU	Divorced/separated	Higher (10-12 years)	Empolyed	> 10,000	Yes	Heroin	Yes	No	No	No	No	No	Active	Yes	Yes	No	2	2017-2021	25-34 yrs	Higher (10-12 years)
alive	2020	IDU	Married	Higher (10-12 years)	Empolyed	> 10,000	Yes	Heroin	Yes	Yes	No	No	Yes	No	Active	Yes	Yes	No	2	2017-2021	35+ yrs	Higher (10-12 years)
alive	2020	IDU	Married	Higher (10-12 years)	Empolyed	< 3000	Yes	Heroin	No	Yes	No	No	Yes	No	Active	Yes	Yes	No	2	2017-2021	25-34 yrs	Higher (10-12 years)
alive	2020	IDU	not married	Higher (10-12 years)	Empolyed	3000-6000	Yes	Heroin	Yes	Yes	No	No	No	Yes	Active	Yes	Yes	No	2	2017-2021	18-24 yrs	Higher (10-12 years)
alive	2020	IDU	Married	Primary (0-6 years)	self-empolyed	6001-10,000	Yes	Heroin	Yes	Yes	No	No	Yes	No	Active	No	No	No	2	2017-2021	35+ yrs	Primary (0-6 years)
alive	2020	IDU	Married	Middile (7-9 years)	Empolyed	< 3000	Yes	Heroin	Yes	Yes	No	No	Yes	No	Active	No	No	No	2	2017-2021		Middile (7-9 years)
alive	2020	IDU	Married	Middile (7-9 years)	Empolyed	3000-6000	Yes	Heroin	No	Yes	No	No	Yes	No	Active	No	No	No	2	2017-2021	35+ yrs	Middile (7-9 years)
alive	2020	IDU	Married	Higher (10-12 years)	self-empolyed	6001-10,000	Yes	Heroin	Yes	No	No	No	Yes	No	Active	Yes	Yes	No	2	2017-2021	35+ yrs	Higher (10-12 years)
alive	2020	IDU	Divorced/separated	Middile (7-9 years)	Empolyed	< 3000	Yes	Heroin	Yes	Yes	No	No	No	Yes	Active	Yes	Yes	No	2	2017-2021	35+ yrs	Middile (7-9 years)
alive	2020	IDU	Married	Graduate and above	self-empolyed	6001-10,000	Yes	Heroin	Yes	No	No	No	Yes	No	Active	Yes	Yes	Yes	2	2017-2021	35+ yrs	Graduate and above
alive	2020	IDU	Married	Primary (0-6 years)	Empolyed	< 3000	Yes	Heroin	Yes	No	No	No	Yes	No	Active	No	No	No	2	2017-2021	35+ yrs	Primary (0-6 years)
alive	2020	IDU	Married	Primary (0-6 years)	self-empolyed	3000-6000	Yes	Heroin	Yes	No	No	No	Yes	No	Active	No	No	No	2	2017-2021		Primary (0-6 years)
alive	2020	IDU	Divorced/separated	Higher (10-12 years)	Empolyed	< 3000	Yes	Heroin	Yes	Yes	No	No	No	Yes	Active	No	No	No	2	2017-2021	25-34 yrs	Higher (10-12 years)
alive	2020	IDU	Divorced/separated	Higher (10-12 years)	Empolyed	< 3000	Yes	Heroin	Yes	Yes	No	No	No	Yes	Active	Yes	Yes	No	2	2017-2021	25-34 yrs	Higher (10-12 years)
alive	2020	IDU	Married	Higher (10-12 years)	Empolyed	< 3000	Yes	Heroin	Yes	No	No	No	Yes	No	Active	Yes	Yes	No	2	2017-2021	25-34 yrs	Higher (10-12 years)
alive	2020	IDU	Divorced/separated	Middile (7-9 years)	Empolyed	< 3000	Yes	Heroin	Yes	No	No	No	No	Yes	Active	Yes	Yes	No	2	2017-2021	25-34 yrs	Middile (7-9 years)
alive	2020	IDU	not married	Middile (7-9 years)	self-empolyed	3000-6000	Yes	Heroin	Yes	Yes	No	No	No	Yes	Active	No	No	No	2	2017-2021	18-24 yrs	Middile (7-9 years)
alive	2020	IDU	not married	Graduate and above	Unemployed	< 3000	Yes	Heroin	No	Yes	No	No	No	Yes	Active	No	No	No	2	2017-2021	25-34 yrs	Graduate and above
alive	2020	IDU	Divorced/separated	Graduate and above	Empolyed	6001-10,000	Yes	Heroin	No	Yes	No	No	No	Yes	Active	Yes	Yes	No	2	2017-2021	25-34 yrs	Graduate and above
alive	2020	IDU	Married	Higher (10-12 years)	Empolyed	< 3000	Yes	Heroin	Yes	No	No	No	Yes	No	Active	Yes	Yes	No	2	2017-2021	18-24 yrs	Higher (10-12 years)
alive	2020	IDU	Married	ilLiterate	Unemployed	3000-6000	Yes	Heroin	No	Yes	No	No	Yes	No	Active	Yes	Yes	No	2	2017-2021	25-34 yrs	Primary (0-6 years)
alive	2020	IDU	Married	Graduate and above	Empolyed	3000-6000	Yes	Heroin	No	No	No	No	No	No	Active	No	No	No	2	2017-2021	25-34 yrs	Graduate and above
alive	2020	IDU	Divorced/separated	Higher (10-12 years)	Empolyed	3000-6000	Yes	Heroin	No	No	No	No	No	Yes	Active	No	No	No	2	2017-2021	25-34 yrs	Higher (10-12 years)
alive	2020	IDU	Married	Primary (0-6 years)	Unemployed	< 3000	Yes	Heroin	No	Yes	No	No	Yes	No	Active	No	No	No	2	2017-2021	25-34 yrs	Primary (0-6 years)
alive	2020	IDU	Divorced/separated	Higher (10-12 years)	Empolyed	< 3000	Yes	Heroin	No	No	No	No	No	Yes	Active	Yes	Yes	No	2	2017-2021	25-34 yrs	Higher (10-12 years)
alive	2020	IDU	Married	Middile (7-9 years)	Empolyed	< 3000	Yes	Heroin	Yes	Yes	No	No	Yes	No	Active	Yes	Yes	No	2	2017-2021	35+ yrs	Middile (7-9 years)
alive	2020	IDU	not married	Higher (10-12 years)	Empolyed	3000-6000	Yes	Heroin	Yes	Yes	No	No	Yes	No	Active	No	No	No	2	2017-2021	25-34 yrs	Higher (10-12 years)
alive	2020	IDU	Divorced/separated	Middile (7-9 years)	Empolyed	< 3000	Yes	Heroin	Yes	Yes	No	No	No	Yes	Active	Yes	Yes	No	2	2017-2021	18-24 yrs	Middile (7-9 years)
alive	2020	IDU	Married	Higher (10-12 years)	Empolyed	< 3000	Yes	Heroin	Yes	Yes	No	No	Yes	No	Active	No	No	No	2	2017-2021	25-34 yrs	Higher (10-12 years)
alive	2020	IDU	Married	Higher (10-12 years)	Empolyed	< 3000	Yes	Heroin	Yes	Yes	No	No	Yes	No	Active	Yes	Yes	No	2	2017-2021	25-34 yrs	Higher (10-12 years)
alive	2020	IDU	not married	Graduate and above	Unemployed	< 3000	Yes	Heroin	No	No	No	No	No	No	Active	Yes	Yes	No	2	2017-2021	35+ yrs	Graduate and above
alive	2020	IDU	Married	Primary (0-6 years)	Empolyed	6001-10,000	Yes	Heroin	Yes	Yes	No	No	Yes	No	Active	Yes	Yes	No	2	2017-2021	25-34 yrs	Primary (0-6 years)
alive	2020	IDU	not married	Higher (10-12 years)	Empolyed	< 3000	Yes	Heroin	No	No	No	No	No	Yes	Active	Yes	Yes	No	2	2017-2021	25-34 yrs	Higher (10-12 years)
alive	2020	IDU	Married	Middile (7-9 years)	self-empolyed	> 10,000	Yes	Heroin	No	No	No	No	Yes	No	Active	No	No	No	2	2017-2021	35+ yrs	Middile (7-9 years)
alive	2020	IDU	not married	Middile (7-9 years)	Empolyed	None	Yes	Heroin	Yes	No	No	No	Yes	No	Active	No	No	No	2	2017-2021	35+ yrs	Middile (7-9 years)
alive	2020	IDU	Married	Middile (7-9 years)	Empolyed	None	Yes	Heroin	Yes	No	No	No	Yes	No	Active	No	No	No	2	2017-2021	35+ yrs	Middile (7-9 years)
alive	2020	IDU	Divorced/separated	Higher (10-12 years)	Empolyed	3000-6000	Yes	Heroin	Yes	No	No	No	Yes	No	Active	Yes	Yes	No	2	2017-2021	25-34 yrs	Higher (10-12 years)
alive	2020	IDU	Divorced/separated	Higher (10-12 years)	Empolyed	3000-6000	Yes	Heroin	Yes	Yes	No	No	Yes	No	Active	No	No	No	2	2017-2021	25-34 yrs	Higher (10-12 years)
alive	2020	IDU	Married	Middile (7-9 years)	Empolyed	6001-10,000	Yes	Heroin	Yes	No	No	No	Yes	No	Active	Yes	Yes	No	2	2017-2021	25-34 yrs	Middile (7-9 years)
alive	2020	IDU	not married	Middile (7-9 years)	Empolyed	< 3000	Yes	Heroin	Yes	Yes	No	No	No	Yes	Active	No	No	No	2	2017-2021	18-24 yrs	Middile (7-9 years)
alive	2020	IDU	Divorced/separated	Higher (10-12 years)	Unemployed	< 3000	Yes	Heroin	Yes	Yes	No	No	No	Yes	Drop	No	No	No	2	2017-2021	25-34 yrs	Higher (10-12 years)
alive	2020	IDU	not married	Higher (10-12 years)	Empolyed	> 10,000	Yes	Heroin	Yes	Yes	No	No	No	Yes	Active	No	No	No	2	2017-2021	25-34 yrs	Higher (10-12 years)
alive	2020	IDU	Divorced/separated	Primary (0-6 years)	Unemployed	< 3000	Yes	Heroin	No	Yes	No	No	No	Yes	Active	Yes	Yes	No	2	2017-2021	35+ yrs	Primary (0-6 years)
alive	2020	IDU	Divorced/separated	Higher (10-12 years)	Empolyed	< 3000	Yes	Heroin	Yes	Yes	No	No	No	Yes	Active	No	No	No	2	2017-2021	35+ yrs	Higher (10-12 years)
alive	2020	IDU	Divorced/separated	Middile (7-9 years)	Empolyed	6001-10,000	Yes	Heroin	Yes	No	No	No	No	Yes	Active	Yes	Yes	No	2	2017-2021	35+ yrs	Middile (7-9 years)
alive	2020	IDU	Divorced/separated	Middile (7-9 years)	Empolyed	< 3000	Yes	Heroin	Yes	Yes	No	No	No	Yes	Active	Yes	Yes	No	2	2017-2021		Middile (7-9 years)
alive	2020	IDU	Divorced/separated	Middile (7-9 years)	Empolyed	3000-6000	Yes	Heroin	Yes	Yes	No	No	No	Yes	Active	Yes	Yes	No	2	2017-2021	25-34 yrs	Middile (7-9 years)
alive	2020	IDU	not married	Higher (10-12 years)	Unemployed	< 3000	Yes	Heroin	Yes	Yes	No	No	No	Yes	Active	No	No	No	2	2017-2021	25-34 yrs	Higher (10-12 years)
alive	2020	IDU	Married	Higher (10-12 years)	Empolyed	3000-6000	Yes	Heroin	No	No	No	No	Yes	No	Active	Yes	Yes	No	2	2017-2021	35+ yrs	Higher (10-12 years)
alive	2020	IDU	Married	Higher (10-12 years)	Unemployed	< 3000	Yes	Heroin	No	No	No	No	Yes	No	Active	No	No	No	2	2017-2021	35+ yrs	Higher (10-12 years)
alive	2020	IDU	not married	Primary (0-6 years)	Empolyed	< 3000	Yes	Heroin	Yes	Yes	No	No	No	Yes	Active	No	No	No	2	2017-2021	35+ yrs	Primary (0-6 years)
alive	2020	IDU	not married	Higher (10-12 years)	Unemployed	< 3000	Yes	Heroin	No	No	No	No	No	Yes	Active	No	No	No	2	2017-2021	18-24 yrs	Higher (10-12 years)
alive	2020	IDU	Married	Middile (7-9 years)	Empolyed	< 3000	Yes	Heroin	Yes	No	No	No	Yes	No	Active	Yes	No	No	2	2017-2021	18-24 yrs	Middile (7-9 years)
alive	2020	IDU	not married	Higher (10-12 years)	Empolyed	> 10,000	Yes	Heroin	No	Yes	No	No	No	Yes	Active	No	No	No	2	2017-2021	25-34 yrs	Higher (10-12 years)
alive	2020	IDU	Married	Higher (10-12 years)	Unemployed	< 3000	Yes	Heroin	No	Yes	No	No	Yes	No	Active	No	No	No	2	2017-2021	35+ yrs	Higher (10-12 years)
alive	2020	IDU	Married	Middile (7-9 years)	Empolyed	3000-6000	Yes	Heroin	Yes	Yes	No	No	Yes	No	Active	No	No	No	2	2017-2021	35+ yrs	Middile (7-9 years)
alive	2020	IDU	not married	Middile (7-9 years)	Empolyed	< 3000	Yes	Heroin	No	Yes	No	No	No	Yes	Active	No	No	No	2	2017-2021	25-34 yrs	Middile (7-9 years)
alive	2020	IDU	Divorced/separated	Higher (10-12 years)	Empolyed	< 3000	Yes	Heroin	Yes	Yes	No	No	No	Yes	Active	No	No	No	2	2017-2021	25-34 yrs	Higher (10-12 years)
alive	2020	IDU	not married	Higher (10-12 years)	Empolyed	6001-10,000	Yes	Heroin	No	Yes	No	No	No	Yes	Active	No	No	No	2	2017-2021	18-24 yrs	Higher (10-12 years)
alive	2020	IDU	not married	Graduate and above	Unemployed	< 3000	Yes	Heroin	No	Yes	No	No	No	Yes	Active	No	No	No	2	2017-2021	25-34 yrs	Graduate and above
alive	2020	IDU	Divorced/separated	Middile (7-9 years)	Empolyed	6001-10,000	Yes	Heroin	No	No	No	No	No	Yes	Active	No	No	No	2	2017-2021	35+ yrs	Middile (7-9 years)
alive	2020	IDU	not married	Higher (10-12 years)	Unemployed	< 3000	Yes	Heroin	Yes	No	No	No	No	Yes	Active	No	No	No	2	2017-2021	25-34 yrs	Higher (10-12 years)
alive	2020	IDU	Married	Higher (10-12 years)	Unemployed	< 3000	Yes	Heroin	No	Yes	No	No	No	No	Active	No	No	No	2	2017-2021	18-24 yrs	Higher (10-12 years)
alive	2020	IDU	Married	Primary (0-6 years)	Unemployed	< 3000	Yes	Heroin	No	Yes	No	No	Yes	No	Active	No	No	No	2	2017-2021	25-34 yrs	Primary (0-6 years)
alive	2020	IDU	not married	Higher (10-12 years)	Unemployed	< 3000	Yes	Heroin	Yes	Yes	No	No	No	No	Active	No	No	No	2	2017-2021	18-24 yrs	Higher (10-12 years)
alive	2020	IDU	Divorced/separated	Higher (10-12 years)	Unemployed	< 3000	Yes	Heroin	No	Yes	No	No	No	Yes	Active	Yes	Yes	No	2	2017-2021	35+ yrs	Higher (10-12 years)
alive	2020	IDU	Married	Higher (10-12 years)	Unemployed	< 3000	Yes	Heroin	Yes	Yes	No	No	Yes	No	Active	No	No	No	2	2017-2021	35+ yrs	Higher (10-12 years)
alive	2020	IDU	not married	Graduate and above	Empolyed	3000-6000	Yes	Heroin	No	Yes	No	No	No	No	Active	No	No	No	2	2017-2021	35+ yrs	Graduate and above
alive	2019	IDU	Divorced/separated	Middile (7-9 years)	self-empolyed	3000-6000	Yes	Heroin	No	Yes	No	No	Yes	Yes	Drop	No			2	2017-2021	25-34 yrs	Middile (7-9 years)
alive	2019	IDU	not married	Middile (7-9 years)	Unemployed	3000-6000	Yes	Heroin	No	Yes	No	No	Yes	Yes	Active	No			2	2017-2021	25-34 yrs	Middile (7-9 years)
alive	2019	IDU	Divorced/separated	Higher (10-12 years)	self-empolyed	< 3000	Yes	Heroin	No	Yes	No	No	Yes	Yes	Active	Yes	Yes		2	2017-2021	25-34 yrs	Higher (10-12 years)
alive	2019	IDU	Divorced/separated	Middile (7-9 years)	Unemployed	3000-6000	Yes	Heroin	No	Yes	No	No	Yes	Yes	Active	No			2	2017-2021	25-34 yrs	Middile (7-9 years)
alive	2019	IDU	not married	Middile (7-9 years)	Empolyed	3000-6000	Yes	Heroin	No	Yes	No	No	Yes	Yes	Active	No			2	2017-2021	25-34 yrs	Middile (7-9 years)
alive	2019	IDU	Divorced/separated	Middile (7-9 years)	Empolyed	3000-6000	Yes	Heroin	No	Yes	No	No	Yes	Yes	Active	No			2	2017-2021	25-34 yrs	Middile (7-9 years)
alive	2019	IDU	Divorced/separated	Higher (10-12 years)	Empolyed	3000-6000	Yes	Heroin	Yes	Yes	No	No	Yes	Yes	Active	Yes	Yes		2	2017-2021	25-34 yrs	Higher (10-12 years)
alive	2019	IDU	Divorced/separated	Middile (7-9 years)	Empolyed	6001-10,000	Yes	Heroin	Yes	Yes	No	No	Yes	Yes	Active	No			2	2017-2021	25-34 yrs	Middile (7-9 years)
alive	2019	IDU	not married	Higher (10-12 years)	Empolyed	3000-6000	Yes	Heroin	Yes	Yes	No	No	Yes	Yes	Active	No			2	2017-2021	25-34 yrs	Higher (10-12 years)
alive	2019	IDU	not married	Higher (10-12 years)	Unemployed	< 3000	Yes	Heroin	Yes	Yes	No	No	Yes	Yes	Drop	No			2	2017-2021	18-24 yrs	Higher (10-12 years)
alive	2019	IDU	Married	Middile (7-9 years)	Unemployed	3000-6000	Yes	Heroin	Yes	Yes	No	No	Yes	Yes	Active	No			2	2017-2021	25-34 yrs	Middile (7-9 years)
alive	2019	IDU	Divorced/separated	Middile (7-9 years)	Unemployed	3000-6000	Yes	Heroin	Yes	Yes	No	No	Yes	Yes	Active	Yes	Yes		2	2017-2021	35+ yrs	Middile (7-9 years)
alive	2019	IDU	Divorced/separated	Higher (10-12 years)	Empolyed	> 10,000	Yes	Heroin	No	Yes	No	No	Yes	Yes	Active	No			2	2017-2021	25-34 yrs	Higher (10-12 years)
alive	2019	IDU	Married	Higher (10-12 years)	Empolyed	> 10,000	Yes	Heroin	No	Yes	No	No	Yes	Yes	Active	No			2	2017-2021	25-34 yrs	Higher (10-12 years)
alive	2019	IDU	Married	Middile (7-9 years)	Empolyed	3000-6000	Yes	Heroin	No	Yes	No	No	Yes	Yes	Active	No			2	2017-2021	25-34 yrs	Middile (7-9 years)
alive	2019	IDU	not married	Middile (7-9 years)	Empolyed	3000-6000	Yes	Heroin	No	Yes	No	No	Yes	Yes	Active	No			2	2017-2021	18-24 yrs	Middile (7-9 years)
alive	2019	IDU	Divorced/separated	Higher (10-12 years)	Empolyed	3000-6000	Yes	Heroin	Yes	Yes	No	No	Yes	Yes	Active	No			2	2017-2021	25-34 yrs	Higher (10-12 years)
alive	2019	IDU	Divorced/separated	Middile (7-9 years)	Empolyed	3000-6000	Yes	Heroin	Yes	Yes	No	No	Yes	Yes	Active	No			2	2017-2021	25-34 yrs	Middile (7-9 years)
alive	2019	IDU	not married	Middile (7-9 years)	Empolyed	3000-6000	Yes	Heroin	Yes	Yes	No	No	Yes	Yes	Active	No			2	2017-2021	18-24 yrs	Middile (7-9 years)
alive	2019	IDU	not married	Higher (10-12 years)	Empolyed	> 10,000	Yes	Heroin	Yes	Yes	No	No	Yes	Yes	Active	No			2	2017-2021	25-34 yrs	Higher (10-12 years)
alive	2019	IDU	Married	Middile (7-9 years)	Empolyed	3000-6000	Yes	Heroin	Yes	Yes	No	No	Yes	Yes	Active	No			2	2017-2021	25-34 yrs	Middile (7-9 years)
alive	2019	IDU	not married	Middile (7-9 years)	Empolyed	3000-6000	Yes	Heroin	No	Yes	No	No	Yes	Yes	Active	No			2	2017-2021	18-24 yrs	Middile (7-9 years)
alive	2019	IDU	Married	Higher (10-12 years)	self-empolyed	3000-6000	Yes	Heroin	No	Yes	No	No	Yes	Yes	Active	Yes	Yes		2	2017-2021	25-34 yrs	Higher (10-12 years)
alive	2019	IDU	Divorced/separated	Middile (7-9 years)	Empolyed	3000-6000	Yes	Heroin	No	Yes	No	No	Yes	Yes	Active	No			2	2017-2021	25-34 yrs	Middile (7-9 years)
alive	2019	IDU	not married	Middile (7-9 years)	Empolyed	3000-6000	Yes	Heroin	No	Yes	No	No	Yes	Yes	Active	No			2	2017-2021	25-34 yrs	Middile (7-9 years)
alive	2019	IDU	not married	Middile (7-9 years)	Empolyed	6001-10,000	Yes	Heroin	No	Yes	No	No	Yes	Yes	Active	No			2	2017-2021	25-34 yrs	Middile (7-9 years)
alive	2019	IDU	Married	Middile (7-9 years)	Empolyed	6001-10,000	Yes	Heroin	No	Yes	No	No	Yes	Yes	Active	No			2	2017-2021	18-24 yrs	Middile (7-9 years)
alive	2019	IDU	Married	Higher (10-12 years)	self-empolyed	> 10,000	Yes	Heroin	No	Yes	No	No	Yes	Yes	Active	No			2	2017-2021	25-34 yrs	Higher (10-12 years)
alive	2019	IDU	not married	Higher (10-12 years)	Empolyed	6001-10,000	Yes	Heroin	No	Yes	No	No	Yes	Yes	Active	No			2	2017-2021	25-34 yrs	Higher (10-12 years)
Dead	2019	IDU	Married	Higher (10-12 years)	self-empolyed	3000-6000	Yes	Heroin	No	Yes	No	No	Yes	Yes	Drop	Yes	Yes		2	2017-2021	25-34 yrs	Higher (10-12 years)
alive	2019	IDU	Married	Middile (7-9 years)	Empolyed	6001-10,000	Yes	Heroin	No	Yes	No	No	Yes	Yes	Active	No			2	2017-2021	18-24 yrs	Middile (7-9 years)
alive	2019	IDU	Married	Higher (10-12 years)	Empolyed	> 10,000	Yes	Heroin	No	Yes	No	No	Yes	Yes	Active	No			2	2017-2021	25-34 yrs	Higher (10-12 years)
alive	2019	IDU	not married	Higher (10-12 years)	Empolyed	6001-10,000	Yes	Heroin	No	Yes	No	No	Yes	Yes	Active	No			2	2017-2021	25-34 yrs	Higher (10-12 years)
alive	2019	IDU	not married	Higher (10-12 years)	Empolyed	6001-10,000	Yes	Heroin	No	Yes	No	No	Yes	Yes	Active	No			2	2017-2021	18-24 yrs	Higher (10-12 years)
alive	2019	IDU	not married	Higher (10-12 years)	Empolyed	3000-6000	Yes	Heroin	No	Yes	No	No	Yes	Yes	Active	No			2	2017-2021	18-24 yrs	Higher (10-12 years)
alive	2019	IDU	not married	Higher (10-12 years)	Empolyed	3000-6000	Yes	Heroin	No	Yes	No	No	Yes	Yes	Active	No			2	2017-2021	25-34 yrs	Higher (10-12 years)
alive	2019	IDU	Divorced/separated	Middile (7-9 years)	Unemployed	3000-6000	Yes	Heroin	No	Yes	No	No	Yes	Yes	Active	No			2	2017-2021	25-34 yrs	Middile (7-9 years)
alive	2019	IDU	Divorced/separated	Higher (10-12 years)	self-empolyed	3000-6000	Yes	Heroin	No	Yes	No	No	Yes	Yes	Active	No			2	2017-2021	25-34 yrs	Higher (10-12 years)
alive	2019	IDU	Married	Higher (10-12 years)	Empolyed	3000-6000	Yes	Heroin	No	Yes	No	No	Yes	Yes	Active	No			2	2017-2021	25-34 yrs	Higher (10-12 years)
alive	2019	IDU	not married	Higher (10-12 years)	Empolyed	6001-10,000	Yes	Heroin	No	Yes	No	No	Yes	Yes	Active	No			2	2017-2021	25-34 yrs	Higher (10-12 years)
alive	2020	IDU	Married	Primary (0-6 years)	Empolyed	6001-10,000	Yes	Heroin	Yes	Yes	No	No	Yes	Yes	Active	Yes	Yes		2	2017-2021	25-34 yrs	Primary (0-6 years)
alive	2020	IDU	Married	Middile (7-9 years)	self-empolyed	> 10,000	Yes	Heroin	No	Yes	No	No	Yes	Yes	Active	No			2	2017-2021	35+ yrs	Middile (7-9 years)
alive	2020	IDU	Married	Higher (10-12 years)	self-empolyed	> 10,000	Yes	Heroin	No	Yes	No	No	Yes	Yes	Active	No			2	2017-2021	25-34 yrs	Higher (10-12 years)
alive	2020	IDU	Married	Higher (10-12 years)	Empolyed	> 10,000	Yes	Heroin	No	Yes	No	No	Yes	Yes	Active	No			2	2017-2021	25-34 yrs	Higher (10-12 years)
alive	2020	IDU	Divorced/separated	Middile (7-9 years)	Empolyed	6001-10,000	Yes	Heroin	No	Yes	No	No	Yes	Yes	Active	No			2	2017-2021	25-34 yrs	Middile (7-9 years)
alive	2020	IDU	Married	Higher (10-12 years)	Unemployed	< 3000	Yes	Heroin	No	Yes	No	No	Yes	Yes	Active	No	Yes		2	2017-2021	25-34 yrs	Higher (10-12 years)
alive	2020	IDU	not married	Higher (10-12 years)	Unemployed	3000-6000	Yes	Heroin	No	Yes	No	No	Yes	Yes	Active	No			2	2017-2021	35+ yrs	Higher (10-12 years)
alive	2020	IDU	Divorced/separated	Middile (7-9 years)	Unemployed	3000-6000	Yes	Heroin	Yes	Yes	No	No	Yes	Yes	Active	No			2	2017-2021	25-34 yrs	Middile (7-9 years)
alive	2020	IDU	not married	Higher (10-12 years)	Empolyed	3000-6000	Yes	Heroin	Yes	Yes	No	No	Yes	Yes	Active	No			2	2017-2021	18-24 yrs	Higher (10-12 years)
alive	2020	IDU	not married	Higher (10-12 years)	Empolyed	6001-10,000	Yes	Heroin	Yes	Yes	No	No	Yes	Yes	Active	No			2	2017-2021	18-24 yrs	Higher (10-12 years)
alive	2020	IDU	Divorced/separated	Middile (7-9 years)	Unemployed	3000-6000	Yes	Heroin	Yes	Yes	No	No	Yes	Yes	Active	No			2	2017-2021	35+ yrs	Middile (7-9 years)
alive	2020	IDU	not married	Higher (10-12 years)	Unemployed	3000-6000	Yes	Heroin	Yes	Yes	No	No	Yes	Yes	Active	No			2	2017-2021	18-24 yrs	Higher (10-12 years)
alive	2020	IDU	not married	Middile (7-9 years)	Empolyed	> 10,000	Yes	Heroin	No	Yes	No	No	Yes	Yes	Active	No			2	2017-2021	18-24 yrs	Middile (7-9 years)
alive	2020	IDU	not married	Higher (10-12 years)	Empolyed	> 10,000	Yes	Heroin	No	Yes	No	No	Yes	Yes	Active	No			2	2017-2021	18-24 yrs	Higher (10-12 years)
alive	2020	IDU	not married	Higher (10-12 years)	Empolyed	6001-10,000	Yes	Heroin	No	Yes	No	No	Yes	Yes	Active	No			2	2017-2021	18-24 yrs	Higher (10-12 years)
alive	2020	IDU	Married	Higher (10-12 years)	Unemployed	3000-6000	Yes	Heroin	No	Yes	No	No	Yes	Yes	Active	No			2	2017-2021	35+ yrs	Higher (10-12 years)
alive	2020	IDU	not married	Middile (7-9 years)	Empolyed	3000-6000	Yes	Heroin	No	Yes	No	No	Yes	Yes	Active	No			2	2017-2021	25-34 yrs	Middile (7-9 years)
alive	2020	IDU	Divorced/separated	Primary (0-6 years)	Empolyed	6001-10,000	Yes	Heroin	No	Yes	No	No	Yes	Yes	Active	No			2	2017-2021	35+ yrs	Primary (0-6 years)
alive	2020	IDU	Married	Primary (0-6 years)	Empolyed	3000-6000	Yes	Heroin	No	Yes	No	No	Yes	Yes	Active	No			2	2017-2021	25-34 yrs	Primary (0-6 years)
alive	2020	IDU	Divorced/separated	Higher (10-12 years)	Empolyed	3000-6000	Yes	Heroin	No	Yes	No	No	Yes	Yes	Active	No			2	2017-2021	35+ yrs	Higher (10-12 years)
alive	2020	IDU	not married	Higher (10-12 years)	Empolyed	3000-6000	Yes	Heroin	No	Yes	No	No	Yes	Yes	Active	No			2	2017-2021	18-24 yrs	Higher (10-12 years)
alive	2020	IDU	Married	Middile (7-9 years)	Empolyed	3000-6000	Yes	Heroin	No	Yes	No	No	Yes	Yes	Active	Yes	Yes		2	2017-2021	25-34 yrs	Middile (7-9 years)
alive	2020	IDU	Married	Middile (7-9 years)	Empolyed	3000-6000	Yes	Heroin	No	Yes	No	No	Yes	Yes	Active	No			2	2017-2021	35+ yrs	Middile (7-9 years)
alive	2020	IDU	Divorced/separated	Higher (10-12 years)	Empolyed	3000-6000	Yes	Heroin	No	Yes	No	No	Yes	Yes	Active	No			2	2017-2021	18-24 yrs	Higher (10-12 years)
alive	2020	IDU	not married	Middile (7-9 years)	Empolyed	> 10,000	Yes	Heroin	No	Yes	No	No	Yes	Yes	Active	No			2	2017-2021	18-24 yrs	Middile (7-9 years)
alive	2019	IDU	not married	Middile (7-9 years)	Unemployed	None	Yes	Heroin	Yes	Yes	No	No			Active	No	No	No	3	2017-2021	35+ yrs	Middile (7-9 years)
alive	2019	IDU	not married	Middile (7-9 years)	Unemployed	None	Yes	Heroin	Yes	Yes	No	No			Active	Yes	Yes	No	3	2017-2021	25-34 yrs	Middile (7-9 years)
alive	2019	IDU	Married	Higher (10-12 years)	Empolyed	3000-6000	Yes	Heroin	Yes	Yes	No	No			Active	No	No	No	3	2017-2021	25-34 yrs	Higher (10-12 years)
alive	2019	IDU	Married	Middile (7-9 years)	self-empolyed	> 10,000	Yes	Heroin	Yes	Yes	No	No			Drop	No	No	No	3	2017-2021	18-24 yrs	Middile (7-9 years)
alive	2019	IDU	not married	Higher (10-12 years)	Unemployed	None	Yes	Heroin	Yes	No	No	No			Active	Yes	Yes	No	3	2017-2021	18-24 yrs	Higher (10-12 years)
alive	2019	IDU	not married	Higher (10-12 years)	self-empolyed	6001-10,000	Yes	Heroin	Yes	Yes	No	No			Active	No	No	No	3	2017-2021	25-34 yrs	Higher (10-12 years)
alive	2019	IDU	not married	Higher (10-12 years)	Unemployed	None	Yes	Heroin	Yes	Yes	No	No			Active	No	No	No	3	2017-2021	25-34 yrs	Higher (10-12 years)
alive	2019	IDU	not married	Higher (10-12 years)	Empolyed	> 10,000	Yes	Heroin	Yes	Yes	No	No			Active	No	No	No	3	2017-2021	25-34 yrs	Higher (10-12 years)
alive	2019	IDU	not married	Higher (10-12 years)	Unemployed	None	Yes	Heroin	Yes	Yes	No	No			Active	No	No	No	3	2017-2021	25-34 yrs	Higher (10-12 years)
alive	2019	IDU	not married	Higher (10-12 years)	Empolyed	None	Yes	Heroin	No	Yes	No	No			Active	No	No	No	3	2017-2021	25-34 yrs	Higher (10-12 years)
alive	2019	IDU	not married	Higher (10-12 years)	Unemployed	None	Yes	Heroin	No	Yes	No	No			Active	No	No	No	3	2017-2021	35+ yrs	Higher (10-12 years)
alive	2019	IDU	Married	Middile (7-9 years)	Empolyed	6001-10,000	Yes	Heroin	No	Yes	No	No			Active	No	No	No	3	2017-2021	25-34 yrs	Middile (7-9 years)
alive	2019	IDU	not married	Higher (10-12 years)	Unemployed	None	Yes	Heroin	No	Yes	No	No			Active	No	No	No	3	2017-2021	18-24 yrs	Higher (10-12 years)
alive	2019	IDU	not married	Graduate and above	Empolyed	None	Yes	Heroin	No	Yes	No	No			Active	No	No	No	3	2017-2021	35+ yrs	Graduate and above
alive	2019	IDU	not married	Higher (10-12 years)	Unemployed	None	Yes	Heroin	No	Yes	No	No			Active	Yes	Yes	No	3	2017-2021	18-24 yrs	Higher (10-12 years)
alive	2019	IDU	not married	Higher (10-12 years)	Unemployed	None	Yes	Heroin	Yes	Yes	No	No			Active	No	No	No	3	2017-2021	18-24 yrs	Higher (10-12 years)
alive	2019	IDU	not married	Higher (10-12 years)	Unemployed	None	Yes	Heroin	Yes	Yes	No	No			Active	Yes	No	No	3	2017-2021	18-24 yrs	Higher (10-12 years)
alive	2019	IDU	Divorced/separated	Middile (7-9 years)	self-empolyed	6001-10,000	Yes	Heroin	No	Yes	No	No		Yes	Active	No	No	No	3	2017-2021	35+ yrs	Middile (7-9 years)
alive	2019	IDU	not married	Middile (7-9 years)	Unemployed	None	Yes	Heroin	No	Yes	No	No			Active	Yes	Yes	No	3	2017-2021	25-34 yrs	Middile (7-9 years)
alive	2019	IDU	not married	Higher (10-12 years)	self-empolyed	None	Yes	Heroin	No	Yes	No	No			Active	No	No	No	3	2017-2021	25-34 yrs	Higher (10-12 years)
alive	2019	IDU	not married	Higher (10-12 years)	Unemployed	None	Yes	Heroin	Yes	No	No	No			Active	Yes	Yes	No	3	2017-2021	18-24 yrs	Higher (10-12 years)
alive	2019	IDU	not married	Graduate and above	Unemployed	None	Yes	Heroin	Yes	Yes	No	No			Active	No	No	No	3	2017-2021	25-34 yrs	Graduate and above
alive	2019	IDU	not married	Middile (7-9 years)	Unemployed	None	Yes	Heroin	Yes	Yes	No	No			Active	No	No	No	3	2017-2021	18-24 yrs	Middile (7-9 years)
alive	2019	IDU	not married	Higher (10-12 years)	Unemployed	None	Yes	Heroin	Yes	Yes	No	No			Drop	No	No	No	3	2017-2021	18-24 yrs	Higher (10-12 years)
alive	2019	IDU	not married	Higher (10-12 years)	Unemployed	None	Yes	Heroin	No	Yes	No	No			Drop	No	No	No	3	2017-2021	35+ yrs	Higher (10-12 years)
alive	2019	IDU	Divorced/separated	Higher (10-12 years)	Empolyed	6001-10,000	Yes	Heroin	Yes	Yes	No	No			Active	No	No	No	3	2017-2021	25-34 yrs	Higher (10-12 years)
alive	2019	IDU	Divorced/separated	Higher (10-12 years)	Empolyed	6001-10,000	Yes	Heroin	Yes	Yes	No	No			Active	No	No	No	3	2017-2021	25-34 yrs	Higher (10-12 years)
alive	2019	IDU	Divorced/separated	Graduate and above	Empolyed	> 10,000	Yes	Heroin	No	Yes	No	No			Active	No	No	No	3	2017-2021	35+ yrs	Graduate and above
alive	2019	IDU	not married	Higher (10-12 years)	Unemployed	None	Yes	Heroin	Yes	No	No	No			Active	Yes	Yes	No	3	2017-2021	18-24 yrs	Higher (10-12 years)
alive	2019	IDU	not married	Higher (10-12 years)	self-empolyed	3000-6000	Yes	Heroin	No	Yes	No	No			Drop	No	No	No	3	2017-2021	18-24 yrs	Higher (10-12 years)
alive	2019	IDU	not married	Higher (10-12 years)	Empolyed	3000-6000	Yes	Heroin	Yes	Yes	No	No			Active	No	No	No	3	2017-2021	25-34 yrs	Higher (10-12 years)
alive	2019	IDU	not married	Higher (10-12 years)	Unemployed	None	Yes	Heroin	Yes	Yes	No	No			Active	No	No	No	3	2017-2021	25-34 yrs	Higher (10-12 years)
alive	2019	IDU	not married	Higher (10-12 years)	Empolyed	3000-6000	Yes	Heroin	Yes	Yes	No	No			Drop	No	No	No	3	2017-2021	25-34 yrs	Higher (10-12 years)
alive	2019	IDU	not married	Middile (7-9 years)	Empolyed	3000-6000	Yes	Heroin	Yes	Yes	No	No			Active	No	No	No	3	2017-2021	35+ yrs	Middile (7-9 years)
alive	2019	IDU	not married	Middile (7-9 years)	Unemployed	None	Yes	Heroin	No	Yes	No	No			Drop	No	No	No	3	2017-2021	18-24 yrs	Middile (7-9 years)
alive	2019	IDU	not married	Graduate and above	Empolyed	3000-6000	Yes	Heroin	Yes	Yes	No	No			Drop	No	No	No	3	2017-2021	25-34 yrs	Graduate and above
alive	2019	IDU	not married	Higher (10-12 years)	Empolyed	> 10,000	Yes	Heroin	Yes	Yes	No	No			Active	Yes	Yes	No	3	2017-2021	25-34 yrs	Higher (10-12 years)
alive	2019	IDU	Divorced/separated	Higher (10-12 years)	Unemployed	None	Yes	Heroin	No	Yes	No	No		Yes	Active	No	No	No	3	2017-2021	18-24 yrs	Higher (10-12 years)
alive	2019	IDU	not married	Higher (10-12 years)	Empolyed	3000-6000	Yes	Heroin	Yes	Yes	No	No		Yes	Active	Yes	No	No	3	2017-2021	25-34 yrs	Higher (10-12 years)
alive	2019	IDU	not married	Graduate and above	Unemployed	None	Yes	Heroin	Yes	Yes	No	No			Active	No	No	No	3	2017-2021	18-24 yrs	Graduate and above
alive	2019	IDU	not married	Middile (7-9 years)	Empolyed	3000-6000	Yes	Heroin	Yes	Yes	No	No			Active	No	No	No	3	2017-2021	35+ yrs	Middile (7-9 years)
alive	2019	IDU	Divorced/separated	Middile (7-9 years)	self-empolyed	6001-10,000	Yes	Heroin	Yes	Yes	No	No			Active	Yes	Yes	No	3	2017-2021	25-34 yrs	Middile (7-9 years)
alive	2019	IDU	not married	Higher (10-12 years)	Unemployed	None	Yes	Heroin	Yes	Yes	No	No			Active	No	No	No	3	2017-2021	18-24 yrs	Higher (10-12 years)
alive	2019	IDU	not married	Higher (10-12 years)	Unemployed	None	Yes	Heroin	Yes	Yes	No	No			Active	No	No	No	3	2017-2021	18-24 yrs	Higher (10-12 years)
alive	2019	IDU	Married	Higher (10-12 years)	Unemployed	None	Yes	Heroin	Yes	Yes	No	No		Yes	Drop	No	No	No	3	2017-2021	18-24 yrs	Higher (10-12 years)
alive	2019	IDU	not married	Higher (10-12 years)	Unemployed	None	Yes	Heroin	Yes	Yes	No	No			Active	No	No	No	3	2017-2021	25-34 yrs	Higher (10-12 years)
alive	2019	IDU	not married	Higher (10-12 years)	Unemployed	None	Yes	Heroin	Yes	Yes	No	No			Drop	No	No	No	3	2017-2021	18-24 yrs	Higher (10-12 years)
alive	2019	IDU	Married	ilLiterate	self-empolyed	6001-10,000	Yes	Heroin	Yes	Yes	No	No		Yes	Drop	No	No	No	3	2017-2021	25-34 yrs	Primary (0-6 years)
alive	2019	IDU	not married	Higher (10-12 years)	Empolyed	None	Yes	Heroin	Yes	Yes	No	No			Active	No	No	No	3	2017-2021	25-34 yrs	Higher (10-12 years)
alive	2019	IDU	Divorced/separated	Middile (7-9 years)	Empolyed	None	Yes	Heroin	Yes	Yes	No	No			Active	No	No	No	3	2017-2021	25-34 yrs	Middile (7-9 years)
alive	2019	IDU	not married	Higher (10-12 years)	Unemployed	None	Yes	Heroin	Yes	Yes	No	No			Active	No	No	No	3	2017-2021	18-24 yrs	Higher (10-12 years)
alive	2019	IDU	not married	Middile (7-9 years)	Empolyed	None	Yes	Heroin	Yes	Yes	No	No			Active	No	No	No	3	2017-2021	25-34 yrs	Middile (7-9 years)
alive	2019	IDU	not married	Middile (7-9 years)	Unemployed	None	Yes	Heroin	Yes	Yes	No	No			Active	No	No	No	3	2017-2021	18-24 yrs	Middile (7-9 years)
alive	2019	IDU	Divorced/separated	Higher (10-12 years)	Empolyed	None	Yes	Heroin	No	Yes	No	No			Active	Yes	Yes	No	3	2017-2021	18-24 yrs	Higher (10-12 years)
alive	2019	IDU	not married	Middile (7-9 years)	Unemployed	None	Yes	Heroin	Yes	No	No	No			Drop	No	No	No	3	2017-2021	18-24 yrs	Middile (7-9 years)
alive	2019	IDU	Married	Middile (7-9 years)	Empolyed	> 10,000	Yes	Heroin	Yes	No	No	No		Yes	Active	No	No	No	3	2017-2021	35+ yrs	Middile (7-9 years)
alive	2019	IDU	Married	Higher (10-12 years)	Empolyed	None	Yes	Heroin	Yes	Yes	No	No		Yes	Drop	No	No	No	3	2017-2021	25-34 yrs	Higher (10-12 years)
alive	2019	IDU	not married	Higher (10-12 years)	Empolyed	None	Yes	Heroin	Yes	Yes	No	No			Drop	No	No	No	3	2017-2021	25-34 yrs	Higher (10-12 years)
alive	2019	IDU	not married	Higher (10-12 years)	Unemployed	None	Yes	Heroin	Yes	Yes	No	No			Active	No	No	No	3	2017-2021	25-34 yrs	Higher (10-12 years)
alive	2019	IDU	not married	Higher (10-12 years)	Unemployed	None	Yes	Heroin	Yes	Yes	No	No			Active	No	No	No	3	2017-2021	35+ yrs	Higher (10-12 years)
alive	2019	IDU	not married	Higher (10-12 years)	Unemployed	None	Yes	Heroin	Yes	Yes	No	No			Active	No	No	No	3	2017-2021	18-24 yrs	Higher (10-12 years)
alive	2019	IDU	not married	Higher (10-12 years)	Unemployed	None	Yes	Heroin	Yes	No	No	No			Active	No	No	No	3	2017-2021	18-24 yrs	Higher (10-12 years)
alive	2019	IDU	not married	Middile (7-9 years)	self-empolyed	6001-10,000	Yes	Heroin	Yes	No	No	No			Active	No	No	No	3	2017-2021	35+ yrs	Middile (7-9 years)
alive	2019	IDU	Married	Middile (7-9 years)	Empolyed	6001-10,000	Yes	Heroin	No	Yes	No	No		Yes	Drop	No	No	No	3	2017-2021	35+ yrs	Middile (7-9 years)
alive	2019	IDU	not married	Higher (10-12 years)	Empolyed	None	Yes	Heroin	Yes	Yes	No	No			Active	No	No	No	3	2017-2021	25-34 yrs	Higher (10-12 years)
alive	2019	IDU	Married	Middile (7-9 years)	Empolyed	None	Yes	Heroin	No	Yes	No	No		Yes	Active	No	No	No	3	2017-2021	35+ yrs	Middile (7-9 years)
Dead	2019	IDU	Divorced/separated	Middile (7-9 years)	Empolyed	6001-10,000	Yes	Heroin	Yes	Yes	No	No			Drop	No	No	No	3	2017-2021	18-24 yrs	Middile (7-9 years)
alive	2019	IDU	Married	Higher (10-12 years)	Empolyed	6001-10,000	Yes	Heroin	Yes	Yes	No	No		Yes	Active	Yes	Yes	No	3	2017-2021	35+ yrs	Higher (10-12 years)
alive	2019	IDU	not married	Higher (10-12 years)	Unemployed	< 3000	Yes	Heroin	No	Yes	No	No			Active	No	No	No	3	2017-2021	25-34 yrs	Higher (10-12 years)
alive	2019	IDU	Divorced/separated	Higher (10-12 years)	Empolyed	6001-10,000	Yes	Heroin	Yes	Yes	No	No			Active	No	No	No	3	2017-2021	25-34 yrs	Higher (10-12 years)
alive	2019	IDU	not married	Middile (7-9 years)	Unemployed	None	Yes	Heroin	No	Yes	No	No			Active	No	No	No	3	2017-2021	35+ yrs	Middile (7-9 years)
alive	2019	IDU	not married	Higher (10-12 years)	Unemployed	None	Yes	Heroin	No	No	No	No			Active	No	No	No	3	2017-2021	18-24 yrs	Higher (10-12 years)
alive	2019	IDU	not married	Higher (10-12 years)	Unemployed	None	Yes	Heroin	No	No	No	No			Active	No	No	No	3	2017-2021	25-34 yrs	Higher (10-12 years)
alive	2019	IDU	not married	Higher (10-12 years)	Unemployed	None	Yes	Heroin	No	Yes	No	No			Active	No	No	No	3	2017-2021	25-34 yrs	Higher (10-12 years)
alive	2019	IDU	not married	Higher (10-12 years)	Unemployed	None	Yes	Heroin	Yes	Yes	No	No			Active	No	No	No	3	2017-2021	18-24 yrs	Higher (10-12 years)
alive	2019	IDU	not married	Higher (10-12 years)	Empolyed	6001-10,000	Yes	Heroin	Yes	Yes	No	No			Active	No	No	No	3	2017-2021	35+ yrs	Higher (10-12 years)
alive	2019	IDU	not married	Higher (10-12 years)	Unemployed	None	Yes	Heroin	Yes	Yes	No	No			Active	No	No	No	3	2017-2021	18-24 yrs	Higher (10-12 years)
alive	2019	IDU	Married	Higher (10-12 years)	Empolyed	6001-10,000	Yes	Heroin	No	Yes	No	No		Yes	Active	No	No	No	3	2017-2021	35+ yrs	Higher (10-12 years)
alive	2019	IDU	not married	Higher (10-12 years)	Unemployed	None	Yes	Heroin	Yes	Yes	No	No			Active	No	No	No	3	2017-2021	18-24 yrs	Higher (10-12 years)
alive	2019	IDU	not married	Graduate and above	Unemployed	None	Yes	Heroin	Yes	Yes	No	No			Active	No	No	No	3	2017-2021	18-24 yrs	Graduate and above
alive	2019	IDU	not married	Higher (10-12 years)	Empolyed	3000-6000	No	Heroin	No	Yes	No	No		Yes	Active	No	No	No	3	2017-2021	18-24 yrs	Higher (10-12 years)
alive	2019	IDU	Divorced/separated	Primary (0-6 years)	Empolyed	3000-6000	Yes	Heroin	Yes	Yes	No	No			Active	No	No	No	3	2017-2021		Primary (0-6 years)
alive	2019	IDU	Married	Higher (10-12 years)	self-empolyed	6001-10,000	Yes	Heroin	Yes	Yes	No	No	Yes	Yes	Active	No	No	No	3	2017-2021	25-34 yrs	Higher (10-12 years)
alive	2019	IDU	not married	Middile (7-9 years)	Unemployed	None	Yes	Heroin	Yes	Yes	No	No			Active	Yes	Yes	No	3	2017-2021	25-34 yrs	Middile (7-9 years)
alive	2019	IDU	not married	Graduate and above	Empolyed	> 10,000	Yes	Heroin	Yes	Yes	No	No			Active	No	No	No	3	2017-2021	18-24 yrs	Graduate and above
alive	2019	IDU	not married	Middile (7-9 years)	Empolyed	< 3000	Yes	Heroin	No	Yes	No	No			Active	No	No	No	3	2017-2021	35+ yrs	Middile (7-9 years)
alive	2019	IDU	not married	Middile (7-9 years)	Unemployed	None	Yes	Heroin	Yes	Yes	No	No			Drop	No	No	No	3	2017-2021	18-24 yrs	Middile (7-9 years)
alive	2019	IDU	Divorced/separated	Middile (7-9 years)	Empolyed	None	Yes	Heroin	Yes	Yes	No	No			Drop	No	No	No	3	2017-2021	25-34 yrs	Middile (7-9 years)
alive	2019	IDU	Divorced/separated	Higher (10-12 years)	Empolyed	None	Yes	Heroin	Yes	Yes	No	No			Drop	No	No	No	3	2017-2021	18-24 yrs	Higher (10-12 years)
alive	2019	IDU	not married	Higher (10-12 years)	Empolyed	None	Yes	Heroin	Yes	Yes	No	No			Active	No	No	No	3	2017-2021	18-24 yrs	Higher (10-12 years)
alive	2019	IDU	not married	Middile (7-9 years)	Empolyed	None	Yes	Heroin	No	Yes	No	No			Active	Yes	Yes	No	3	2017-2021	18-24 yrs	Middile (7-9 years)
alive	2019	IDU	Married	Higher (10-12 years)	Unemployed	None	Yes	Heroin	Yes	Yes	No	No	Yes	Yes	Active	No	No	No	3	2017-2021	25-34 yrs	Higher (10-12 years)
alive	2019	IDU	not married	Higher (10-12 years)	Empolyed	None	Yes	Heroin	Yes	Yes	No	No			Drop	No	No	No	3	2017-2021	25-34 yrs	Higher (10-12 years)
alive	2019	IDU	not married	Higher (10-12 years)	Unemployed	None	Yes	Heroin	Yes	Yes	No	No			Active	Yes	Yes	No	3	2017-2021	25-34 yrs	Higher (10-12 years)
alive	2019	IDU	not married	Higher (10-12 years)	Empolyed	None	Yes	Heroin	Yes	Yes	No	No			Active	No	No	No	3	2017-2021	18-24 yrs	Higher (10-12 years)
alive	2019	IDU	not married	Higher (10-12 years)	Empolyed	None	Yes	Heroin	Yes	Yes	No	No			Active	No	No	No	3	2017-2021	18-24 yrs	Higher (10-12 years)
alive	2019	IDU	not married	Graduate and above	Unemployed	None	Yes	Heroin	Yes	Yes	No	No			Active	No	No	No	3	2017-2021	18-24 yrs	Graduate and above
alive	2019	IDU	not married	Higher (10-12 years)	Empolyed	None	Yes	Heroin	Yes	Yes	No	No			Active	No	No	No	3	2017-2021	25-34 yrs	Higher (10-12 years)
alive	2020	IDU	Married	Primary (0-6 years)	Empolyed	6001-10,000	Yes	Heroin	Yes	Yes	No	No	Yes		Active	Yes	Yes	No	3	2017-2021	25-34 yrs	Primary (0-6 years)
alive	2020	IDU	Divorced/separated	Graduate and above	Empolyed	None	Yes	Heroin	Yes	Yes	No	No			Active	Yes	Yes	No	3	2017-2021	25-34 yrs	Graduate and above
alive	2020	IDU	Married	Higher (10-12 years)	Empolyed	None	Yes	Heroin	No	Yes	No	No	Yes		Active	Yes	Yes	No	3	2017-2021	25-34 yrs	Higher (10-12 years)
alive	2020	IDU	not married	Graduate and above	Unemployed	None	Yes	Heroin	Yes	No	No	No			Active	Yes	Yes	No	3	2017-2021	18-24 yrs	Graduate and above
alive	2020	IDU	Married	Middile (7-9 years)	Empolyed	> 10,000	Yes	Heroin	Yes	Yes	No	No	Yes		Drop	No	No	No	3	2017-2021	25-34 yrs	Middile (7-9 years)
alive	2020	IDU	Divorced/separated	Middile (7-9 years)	Empolyed	None	Yes	Heroin	No	No	No	No			Active	No	No	No	3	2017-2021	25-34 yrs	Middile (7-9 years)
alive	2020	IDU	Divorced/separated	Higher (10-12 years)	Empolyed	< 3000	Yes	Heroin	No	Yes	No	No			Active	Yes	Yes	No	3	2017-2021	35+ yrs	Higher (10-12 years)
alive	2020	IDU	not married	Higher (10-12 years)	Unemployed	None	Yes	Heroin	No	Yes	No	No			Active	No	No	No	3	2017-2021	25-34 yrs	Higher (10-12 years)
alive	2020	IDU	not married	Higher (10-12 years)	Unemployed	None	Yes	Heroin	Yes	Yes	No	No			Active	Yes	Yes	No	3	2017-2021	25-34 yrs	Higher (10-12 years)
alive	2020	IDU	Married	Higher (10-12 years)	Empolyed	None	Yes	Heroin	Yes	Yes	No	No			Active	No	No	No	3	2017-2021	25-34 yrs	Higher (10-12 years)
alive	2020	IDU	Married	Higher (10-12 years)	Empolyed	None	Yes	Heroin	Yes	Yes	No	No			Active	No	No	No	3	2017-2021	35+ yrs	Higher (10-12 years)
alive	2020	IDU	not married	Primary (0-6 years)	Empolyed	3000-6000	Yes	Heroin	Yes	Yes	No	No			Active	Yes	Yes	No	3	2017-2021		Primary (0-6 years)
alive	2020	IDU	not married	Higher (10-12 years)	Empolyed	3000-6000	Yes	Heroin	Yes	Yes	No	No			Active	No	No	No	3	2017-2021	18-24 yrs	Higher (10-12 years)
alive	2020	IDU	not married	Middile (7-9 years)	Empolyed	None	Yes	Heroin	Yes	Yes	No	No			Active	No	No	No	3	2017-2021	25-34 yrs	Middile (7-9 years)
alive	2020	IDU	not married	Graduate and above	Empolyed	None	Yes	Heroin	Yes	Yes	No	No			Active	No	No	No	3	2017-2021	35+ yrs	Graduate and above
alive	2020	IDU	not married	Higher (10-12 years)	Unemployed	None	Yes	Heroin	No	Yes	No	No			Drop	No	No	No	3	2017-2021	18-24 yrs	Higher (10-12 years)
alive	2020	IDU	not married	Middile (7-9 years)	Empolyed	3000-6000	Yes	Heroin	Yes	Yes	No	No			Active	No	No	No	3	2017-2021	18-24 yrs	Middile (7-9 years)
alive	2020	IDU	Divorced/separated	Higher (10-12 years)	self-empolyed	6001-10,000	Yes	Heroin	No	No	No	No			Active	No	No	No	3	2017-2021	25-34 yrs	Higher (10-12 years)
alive	2020	IDU	not married	Middile (7-9 years)	Unemployed	None	Yes	Heroin	Yes	Yes	No	No			Active	No	No	No	3	2017-2021	25-34 yrs	Middile (7-9 years)
alive	2020	IDU	not married	Higher (10-12 years)	Unemployed	None	Yes	Heroin	Yes	Yes	No	No			Active	No	No	No	3	2017-2021	25-34 yrs	Higher (10-12 years)
alive	2020	IDU	not married	Higher (10-12 years)	Unemployed	None	Yes	Heroin	Yes	Yes	No	No			Active	Yes	Yes	No	3	2017-2021	35+ yrs	Higher (10-12 years)
alive	2020	IDU	Divorced/separated	Middile (7-9 years)	self-empolyed	6001-10,000	Yes	Heroin	Yes	Yes	No	No			Active	Yes	No	No	3	2017-2021	25-34 yrs	Middile (7-9 years)
alive	2020	IDU	not married	Higher (10-12 years)	Empolyed	None	Yes	Heroin	Yes	Yes	No	No		Yes	Active	No	No	No	3	2017-2021	18-24 yrs	Higher (10-12 years)
alive	2020	IDU	not married	Higher (10-12 years)	Empolyed	> 10,000	Yes	Heroin	Yes	Yes	No	No			Active	No	No	No	3	2017-2021	25-34 yrs	Higher (10-12 years)
alive	2020	IDU	not married	Higher (10-12 years)	Empolyed	None	Yes	Heroin	No	No	No	No			Active	No	No	No	3	2017-2021	25-34 yrs	Higher (10-12 years)
alive	2020	IDU	Married	Higher (10-12 years)	Empolyed	None	Yes	Heroin	No	Yes	No	No			Active	No	No	No	3	2017-2021	25-34 yrs	Higher (10-12 years)
alive	2020	IDU	not married	Higher (10-12 years)	Unemployed	None	Yes	Heroin	No	Yes	No	No			Active	No	No	No	3	2017-2021	18-24 yrs	Higher (10-12 years)
alive	2020	IDU	Divorced/separated	Higher (10-12 years)	Empolyed	> 10,000	Yes	Heroin	Yes	Yes	No	No			Active	No	No	No	3	2017-2021	35+ yrs	Higher (10-12 years)
alive	2020	IDU	not married	Higher (10-12 years)	Unemployed	None	Yes	Heroin	No	No	No	No			Active	No	No	No	3	2017-2021	18-24 yrs	Higher (10-12 years)
alive	2020	IDU	not married	Graduate and above	Empolyed	None	Yes	Heroin	No	Yes	No	No			Active	No	No	No	3	2017-2021	25-34 yrs	Graduate and above
alive	2020	IDU	not married	Higher (10-12 years)	Unemployed	None	Yes	Heroin	Yes	Yes	No	No			Active	Yes	Yes	No	3	2017-2021	35+ yrs	Higher (10-12 years)
alive	2020	IDU	Divorced/separated	Higher (10-12 years)	Unemployed	None	Yes	Heroin	Yes	Yes	No	No			Active	Yes	Yes	No	3	2017-2021	35+ yrs	Higher (10-12 years)
alive	2020	IDU	not married	Higher (10-12 years)	Unemployed	None	Yes	Heroin	No	Yes	No	No			Active	No	No	No	3	2017-2021	25-34 yrs	Higher (10-12 years)
alive	2019	IDU	not married	Higher (10-12 years)	Empolyed	> 10,000	Yes	Heroin	Yes	Yes	No	No	Yes	Yes	Active	Yes	No	No	3	2017-2021	18-24 yrs	Higher (10-12 years)
alive	2019	IDU	Divorced/separated	Middile (7-9 years)	Empolyed	6001-10,000	Yes	Heroin	Yes	Yes	No	No	Yes	Yes	Drop	No	No	No	3	2017-2021	25-34 yrs	Middile (7-9 years)
alive	2019	IDU	Married	Higher (10-12 years)	Empolyed		Yes	Heroin	Yes	Yes	No	No	Yes	Yes	Active	Yes	Yes	No	3	2017-2021	25-34 yrs	Higher (10-12 years)
alive	2019	IDU	Divorced/separated	Higher (10-12 years)	Empolyed	< 3000	Yes	Heroin	No	Yes	No	No	Yes	Yes	Active	No	No	No	3	2017-2021	18-24 yrs	Higher (10-12 years)
alive	2019	IDU	Married	Higher (10-12 years)	Empolyed	3000-6000	Yes	Heroin	No	Yes	No	No	Yes	Yes	Active	No	No	No	3	2017-2021	25-34 yrs	Higher (10-12 years)
alive	2019	IDU	not married	Primary (0-6 years)	self-empolyed	< 3000	Yes	Heroin	No	Yes	No	No	Yes	Yes	Active	No	No	No	3	2017-2021	25-34 yrs	Primary (0-6 years)
alive	2019	IDU	not married	Higher (10-12 years)	Unemployed	None	Yes	Heroin	No	Yes	No	No	Yes	Yes	Active	No	No	No	3	2017-2021	18-24 yrs	Higher (10-12 years)
alive	2019	IDU	not married	Higher (10-12 years)	Empolyed	< 3000	Yes	Heroin	No	Yes	No	No	Yes	Yes	Drop	No	No	No	3	2017-2021	18-24 yrs	Higher (10-12 years)
alive	2019	IDU	not married	Higher (10-12 years)	Unemployed	None	Yes	Heroin	Yes	Yes	No	No	Yes	Yes	Active	No	No	No	3	2017-2021	18-24 yrs	Higher (10-12 years)
alive	2019	IDU	not married	Graduate and above	self-empolyed	3000-6000	Yes	Heroin	Yes	Yes	No	No	Yes	Yes	Drop	No	No	No	3	2017-2021	25-34 yrs	Graduate and above
Dead	2019	IDU	Married	Primary (0-6 years)	self-empolyed		Yes	Heroin	No	No	No	No	Yes	Yes	Drop	Yes	Yes	No	3	2017-2021	25-34 yrs	Primary (0-6 years)
alive	2019	IDU	Divorced/separated	Middile (7-9 years)	Empolyed		No	Heroin	Yes	Yes	No	No	Yes	Yes	Active	Yes	Yes	No	3	2017-2021	35+ yrs	Middile (7-9 years)
alive	2019	IDU	Divorced/separated	Primary (0-6 years)	Unemployed	None	Yes	Heroin	Yes	No	No	No	Yes	Yes	Active	Yes	Yes	No	3	2017-2021	25-34 yrs	Primary (0-6 years)
alive	2019	IDU	Married	Higher (10-12 years)	Empolyed	> 10,000	Yes	Heroin	Yes	Yes	No	No	Yes	Yes	Active	Yes	Yes	No	3	2017-2021		Higher (10-12 years)
alive	2019	IDU	Married	Higher (10-12 years)	Unemployed	None	Yes	Heroin	Yes	Yes	No	No	Yes	Yes	Active	Yes	Yes	No	3	2017-2021	25-34 yrs	Higher (10-12 years)
alive	2019	IDU	Married	Higher (10-12 years)	self-empolyed	3000-6000	Yes	Heroin	No	Yes	No	No	Yes	Yes	Active	No	No	No	3	2017-2021	25-34 yrs	Higher (10-12 years)
alive	2019	IDU	Divorced/separated	Higher (10-12 years)	Empolyed	< 3000	Yes	Heroin	No	Yes	No	No	Yes	Yes	Active	No	No	No	3	2017-2021	18-24 yrs	Higher (10-12 years)
alive	2019	IDU	not married	Middile (7-9 years)	self-empolyed		Yes	Heroin	Yes	Yes	No	No	Yes	Yes	Active	Yes	Yes	No	3	2017-2021	18-24 yrs	Middile (7-9 years)
alive	2019	IDU	not married	Middile (7-9 years)	Unemployed	None	Yes	Heroin	Yes	Yes	No	No	Yes	Yes	Active	Yes	Yes	No	3	2017-2021	18-24 yrs	Middile (7-9 years)
alive	2019	IDU	Married	Higher (10-12 years)	Unemployed	None	Yes	Heroin	Yes	No	No	No	Yes	Yes	Active	No	No	No	3	2017-2021	35+ yrs	Higher (10-12 years)
alive	2019	IDU	not married	Middile (7-9 years)	self-empolyed		Yes	Heroin	Yes	Yes	No	No	Yes	Yes	Active	Yes	No	No	3	2017-2021	18-24 yrs	Middile (7-9 years)
alive	2019	IDU	Married	Primary (0-6 years)	self-empolyed		Yes	Heroin	Yes	No	No	No	Yes	Yes	Active	No	No	No	3	2017-2021	18-24 yrs	Primary (0-6 years)
alive	2019	IDU	not married	Higher (10-12 years)	Empolyed	> 10,000	Yes	Heroin	No	No	No	No	Yes	Yes	Active	No	No	No	3	2017-2021	25-34 yrs	Higher (10-12 years)
alive	2019	IDU	not married	Higher (10-12 years)	Unemployed	None	Yes	Heroin	Yes	Yes	No	No	Yes	Yes	Active	Yes	Yes	Yes	3	2017-2021	18-24 yrs	Higher (10-12 years)
alive	2019	IDU	not married	Higher (10-12 years)	Empolyed		Yes	Heroin	No	No	No	No	Yes	Yes	Active	No	No	No	3	2017-2021	18-24 yrs	Higher (10-12 years)
alive	2019	IDU	not married	Higher (10-12 years)	Unemployed	None	Yes	Heroin	Yes	Yes	No	No	Yes	Yes	Active	Yes	No	No	3	2017-2021	18-24 yrs	Higher (10-12 years)
alive	2019	IDU	Married	Higher (10-12 years)	Empolyed	6001-10,000	Yes	Heroin	Yes	Yes	No	No	Yes	Yes	Active	No	No	No	3	2017-2021	25-34 yrs	Higher (10-12 years)
alive	2019	IDU	Divorced/separated	Higher (10-12 years)	self-empolyed	3000-6000	Yes	Heroin	Yes	Yes	No	No	Yes	Yes	Active	No	No	No	3	2017-2021	18-24 yrs	Higher (10-12 years)
alive	2019	IDU	not married	Higher (10-12 years)	Empolyed	> 10,000	Yes	Heroin	Yes	Yes	No	No	Yes	Yes	Active	Yes	Yes	No	3	2017-2021	25-34 yrs	Higher (10-12 years)
alive	2019	IDU	not married	Middile (7-9 years)	Empolyed	< 3000	Yes	Heroin	Yes	Yes	No	No	Yes	Yes	Active	No	No	No	3	2017-2021	18-24 yrs	Middile (7-9 years)
alive	2019	IDU	not married	Middile (7-9 years)	self-empolyed	< 3000	Yes	Heroin	No	No	No	No	Yes	Yes	Active	No	No	No	3	2017-2021	25-34 yrs	Middile (7-9 years)
alive	2019	IDU	not married	Literate	self-empolyed	> 10,000	Yes	Heroin	No	No	No	No	Yes	Yes	Active	No	No	No	3	2017-2021	18-24 yrs	Primary (0-6 years)
alive	2019	IDU	not married	Middile (7-9 years)	self-empolyed	< 3000	Yes	Heroin	Yes	Yes	No	No	Yes	Yes	Active	No	No	No	3	2017-2021	25-34 yrs	Middile (7-9 years)
alive	2019	IDU	not married	ilLiterate	Empolyed	< 3000	Yes	Heroin	Yes	Yes	No	No	Yes	Yes	Drop	No	No	No	3	2017-2021	25-34 yrs	Primary (0-6 years)
alive	2019	IDU	not married	Higher (10-12 years)	self-empolyed	6001-10,000	Yes	Heroin	Yes	No	No	No	Yes	Yes	Active	No	No	No	3	2017-2021	25-34 yrs	Higher (10-12 years)
alive	2019	IDU	not married	Higher (10-12 years)	Empolyed		Yes	Heroin	Yes	Yes	No	No	Yes	Yes	Active	No	No	No	3	2017-2021	25-34 yrs	Higher (10-12 years)
alive	2019	IDU	not married	Higher (10-12 years)	self-empolyed	3000-6000	Yes	Heroin	Yes	Yes	No	No	Yes	Yes	Active	No	No	No	3	2017-2021	25-34 yrs	Higher (10-12 years)
alive	2019	IDU	not married	Middile (7-9 years)	Empolyed	< 3000	Yes	Heroin	Yes	No	No	No	Yes	Yes	Active	Yes	Yes	No	3	2017-2021	25-34 yrs	Middile (7-9 years)
alive	2019	IDU	Married	Middile (7-9 years)	Empolyed	< 3000	Yes	Heroin	Yes	No	No	No	Yes	Yes	Active	No	No	No	3	2017-2021	18-24 yrs	Middile (7-9 years)
alive	2019	IDU	not married	Middile (7-9 years)	Empolyed	< 3000	Yes	Heroin	Yes	No	No	No	Yes	Yes	Active	No	No	No	3	2017-2021	25-34 yrs	Middile (7-9 years)
alive	2019	IDU	Married	Middile (7-9 years)	self-empolyed	3000-6000	Yes	Heroin	No	Yes	No	No	Yes	Yes	Active	No	No	No	3	2017-2021	35+ yrs	Middile (7-9 years)
alive	2019	IDU	not married	Primary (0-6 years)	self-empolyed	< 3000	Yes	Heroin	Yes	No	No	No	Yes	Yes	Active	Yes	No	No	3	2017-2021	25-34 yrs	Primary (0-6 years)
alive	2019	IDU	Married	Higher (10-12 years)	self-empolyed	3000-6000	Yes	Heroin	No	No	No	No	Yes	Yes	Active	No	No	No	3	2017-2021	25-34 yrs	Higher (10-12 years)
alive	2019	IDU	Divorced/separated	Higher (10-12 years)	Empolyed	3000-6000	Yes	Heroin	Yes	No	No	No	Yes	Yes	Active	No	No	No	3	2017-2021	25-34 yrs	Higher (10-12 years)
alive	2019	IDU	not married	Higher (10-12 years)	Unemployed	None	Yes	Heroin	Yes	Yes	No	No	Yes	Yes	Active	No	No	No	3	2017-2021	18-24 yrs	Higher (10-12 years)
alive	2019	IDU	not married	Middile (7-9 years)	Empolyed	6001-10,000	Yes	Heroin	Yes	Yes	No	No	Yes	Yes	Active	No	No	No	3	2017-2021	18-24 yrs	Middile (7-9 years)
alive	2019	IDU	Divorced/separated	Higher (10-12 years)	Empolyed	3000-6000	Yes	Heroin	No	No	No	No	Yes	Yes	Active	No	No	No	3	2017-2021	35+ yrs	Higher (10-12 years)
alive	2019	IDU	Married	Higher (10-12 years)	Empolyed	< 3000	Yes	Heroin	Yes	No	No	No	Yes	Yes	Active	No	No	No	3	2017-2021	25-34 yrs	Higher (10-12 years)
alive	2019	IDU	Married	Higher (10-12 years)	Empolyed	> 10,000	Yes	Heroin	Yes	No	No	No	Yes	Yes	Drop	No	No	No	3	2017-2021	35+ yrs	Higher (10-12 years)
alive	2019	IDU	Divorced/separated	Middile (7-9 years)	Unemployed	None	Yes	Heroin	No	No	No	No	Yes	Yes	Drop	No	No	No	3	2017-2021	35+ yrs	Middile (7-9 years)
alive	2019	IDU	not married	Primary (0-6 years)	Empolyed	3000-6000	Yes	Heroin	Yes	Yes	No	No	Yes	Yes	Active	Yes	No	No	3	2017-2021	25-34 yrs	Primary (0-6 years)
alive	2019	IDU	not married	ilLiterate	Empolyed	3000-6000	Yes	Heroin	Yes	No	No	No	Yes	Yes	Active	No	No	No	3	2017-2021	25-34 yrs	Primary (0-6 years)
alive	2019	IDU	Divorced/separated	Middile (7-9 years)	Unemployed	None	Yes	Heroin	Yes	Yes	No	No	Yes	Yes	Active	No	No	No	3	2017-2021	25-34 yrs	Middile (7-9 years)
alive	2019	IDU	Divorced/separated	Primary (0-6 years)	Empolyed	< 3000	Yes	Heroin	No	No	No	No	Yes	Yes	Active	Yes	No	No	3	2017-2021	35+ yrs	Primary (0-6 years)
alive	2019	IDU	not married	Primary (0-6 years)	Unemployed	None	Yes	Heroin	Yes	Yes	No	No	Yes	Yes	Active	No	No	No	3	2017-2021	18-24 yrs	Primary (0-6 years)
alive	2019	IDU	Married	Higher (10-12 years)	self-empolyed	> 10,000	Yes	Heroin	No	Yes	No	No	Yes	Yes	Active	Yes	Yes	No	3	2017-2021	25-34 yrs	Higher (10-12 years)
alive	2019	IDU	not married	Higher (10-12 years)	Empolyed	< 3000	No	Heroin	Yes	No	No	No	Yes	Yes	Active	Yes	No	No	3	2017-2021	18-24 yrs	Higher (10-12 years)
alive	2019	IDU	not married	Graduate and above	self-empolyed	3000-6000	No	Heroin	Yes	No	No	No	Yes	Yes	Active	Yes	No	No	3	2017-2021	18-24 yrs	Graduate and above
alive	2019	IDU	not married	Higher (10-12 years)	self-empolyed	3000-6000	Yes	Heroin	Yes	No	No	No	Yes	Yes	Active	Yes	Yes	No	3	2017-2021	18-24 yrs	Higher (10-12 years)
alive	2019	IDU	not married	Higher (10-12 years)	self-empolyed	< 3000	No	Heroin	Yes	Yes	No	No	Yes	Yes	Active	Yes	Yes	No	3	2017-2021	18-24 yrs	Higher (10-12 years)
alive	2019	IDU	Married	Middile (7-9 years)	self-empolyed	6001-10,000	Yes	Heroin	Yes	No	No	No	Yes	Yes	Active	Yes	Yes	No	3	2017-2021	35+ yrs	Middile (7-9 years)
alive	2019	IDU	not married	Graduate and above	Empolyed	< 3000	No	Heroin	Yes	No	No	No	Yes	Yes	Active	Yes	Yes	No	3	2017-2021	18-24 yrs	Graduate and above
alive	2019	IDU	Divorced/separated	Higher (10-12 years)	self-empolyed	3000-6000	Yes	Heroin	Yes	No	No	No	Yes	Yes	Active	Yes	Yes	No	3	2017-2021	35+ yrs	Higher (10-12 years)
alive	2019	IDU	not married	Higher (10-12 years)	self-empolyed	3000-6000	Yes	Heroin	Yes	Yes	No	No	Yes	Yes	Active	Yes	Yes	No	3	2017-2021	18-24 yrs	Higher (10-12 years)
alive	2019	IDU	not married	ilLiterate	self-empolyed	3000-6000	Yes	Heroin	Yes	No	No	No	Yes	Yes	Active	Yes	Yes	No	3	2017-2021	35+ yrs	Primary (0-6 years)
alive	2019	IDU	Divorced/separated	Primary (0-6 years)	Empolyed	< 3000	No	Heroin	No	No	No	No	Yes	Yes	Active	Yes	Yes	No	3	2017-2021	35+ yrs	Primary (0-6 years)
alive	2019	IDU	not married	Higher (10-12 years)	self-empolyed	3000-6000	No	Heroin	No	No	No	No	Yes	Yes	Active	Yes	Yes	No	3	2017-2021	18-24 yrs	Higher (10-12 years)
alive	2019	IDU	Married	Middile (7-9 years)	self-empolyed	6001-10,000	No	Heroin	Yes	Yes	No	No	Yes	Yes	Active	Yes	Yes	No	3	2017-2021	25-34 yrs	Middile (7-9 years)
alive	2019	IDU	Divorced/separated	Higher (10-12 years)	self-empolyed	3000-6000	No	Heroin	Yes	No	No	No	Yes	Yes	Active	Yes	Yes	No	3	2017-2021		Higher (10-12 years)
Dead	2019	IDU	Divorced/separated	Higher (10-12 years)	self-empolyed	3000-6000	Yes	Heroin	Yes	Yes	No	No	Yes	Yes	Drop	Yes	Yes	No	3	2017-2021	25-34 yrs	Higher (10-12 years)
alive	2019	IDU	Divorced/separated	Higher (10-12 years)	self-empolyed	3000-6000	Yes	Heroin	Yes	Yes	No	No	Yes	Yes	Active	Yes	No	No	3	2017-2021	25-34 yrs	Higher (10-12 years)
alive	2019	IDU	Divorced/separated	Higher (10-12 years)	self-empolyed	3000-6000	Yes	Heroin	No	No	No	No	Yes	Yes	Active	No	No	No	3	2017-2021		Higher (10-12 years)
alive	2019	IDU	Divorced/separated	Higher (10-12 years)	Empolyed	< 3000	No	Heroin	Yes	No	No	No	Yes	Yes	Active	No	No	No	3	2017-2021	25-34 yrs	Higher (10-12 years)
alive	2019	IDU	not married	Higher (10-12 years)	self-empolyed	< 3000	No	Heroin	Yes	Yes	No	No	Yes	Yes	Active	No	No	No	3	2017-2021	25-34 yrs	Higher (10-12 years)
alive	2019	IDU	not married	Middile (7-9 years)	self-empolyed	3000-6000	Yes	Heroin	No	No	No	No	Yes	Yes	Active	No	No	No	3	2017-2021	25-34 yrs	Middile (7-9 years)
alive	2019	IDU	not married	Higher (10-12 years)	Empolyed	3000-6000	No	Heroin	Yes	No	No	No	Yes	Yes	Active	No	No	No	3	2017-2021	25-34 yrs	Higher (10-12 years)
alive	2019	IDU	not married	Higher (10-12 years)	self-empolyed	3000-6000	Yes	Heroin	Yes	No	No	No	Yes	Yes	Active	No	No	No	3	2017-2021	18-24 yrs	Higher (10-12 years)
alive	2019	IDU	not married	Middile (7-9 years)	self-empolyed	3000-6000	Yes	Heroin	Yes	No	No	No	Yes	Yes	Active	No	No	No	3	2017-2021	18-24 yrs	Middile (7-9 years)
alive	2019	IDU	not married	Higher (10-12 years)	self-empolyed	3000-6000	No	Heroin	Yes	Yes	No	No	Yes	Yes	Active	No	No	No	3	2017-2021	25-34 yrs	Higher (10-12 years)
alive	2019	IDU	not married	Higher (10-12 years)	self-empolyed	6001-10,000	Yes	Heroin	Yes	Yes	No	No	Yes	Yes	Active	No	No	No	3	2017-2021	25-34 yrs	Higher (10-12 years)
alive	2019	IDU	not married	Higher (10-12 years)	self-empolyed	3000-6000	No	Heroin	Yes	No	No	No	Yes	Yes	Active	No	No	No	3	2017-2021	25-34 yrs	Higher (10-12 years)
alive	2019	IDU	Married	Higher (10-12 years)	Empolyed	> 10,000	No	Heroin	Yes	Yes	No	No	Yes	Yes	Active	No	No	No	3	2017-2021	35+ yrs	Higher (10-12 years)
alive	2019	IDU	not married	Higher (10-12 years)	self-empolyed	3000-6000	No	Heroin	Yes	No	No	No	Yes	Yes	Active	No	No	No	3	2017-2021	25-34 yrs	Higher (10-12 years)
alive	2019	IDU	Married	Higher (10-12 years)	Empolyed	> 10,000	Yes	Heroin	No	Yes	No	No	Yes	Yes	Active	No	No	No	3	2017-2021	25-34 yrs	Higher (10-12 years)
alive	2019	IDU	Married	Higher (10-12 years)	self-empolyed	6001-10,000	Yes	Heroin	Yes	No	No	No	Yes	Yes	Active	No	No	No	3	2017-2021	18-24 yrs	Higher (10-12 years)
alive	2019	IDU	not married	Higher (10-12 years)	self-empolyed	3000-6000	Yes	Heroin	Yes	Yes	No	No	Yes	Yes	Active	No	No	No	3	2017-2021	18-24 yrs	Higher (10-12 years)
alive	2019	IDU	not married	Higher (10-12 years)	self-empolyed	3000-6000	Yes	Heroin	No	No	No	No	Yes	Yes	Active	No	No	No	3	2017-2021	18-24 yrs	Higher (10-12 years)
alive	2019	IDU	not married	Higher (10-12 years)	Unemployed	None	Yes	Heroin	Yes	No	No	No	Yes	Yes	Active	No	No	No	3	2017-2021	18-24 yrs	Higher (10-12 years)
alive	2019	IDU	not married	Higher (10-12 years)	Empolyed	< 3000	No	Heroin	No	No	No	No	Yes	Yes	Active	No	No	No	3	2017-2021	25-34 yrs	Higher (10-12 years)
alive	2019	IDU	not married	Higher (10-12 years)	self-empolyed	3000-6000	Yes	Heroin	Yes	No	No	No	Yes	Yes	Active	No	No	No	3	2017-2021	18-24 yrs	Higher (10-12 years)
alive	2019	IDU	Divorced/separated	Middile (7-9 years)	self-empolyed	< 3000	No	Heroin	No	Yes	No	No	Yes	Yes	Active	No	No	No	3	2017-2021	25-34 yrs	Middile (7-9 years)
alive	2019	IDU	not married	Higher (10-12 years)	self-empolyed	3000-6000	No	Heroin	Yes	No	No	No	Yes	Yes	Active	No	No	No	3	2017-2021	25-34 yrs	Higher (10-12 years)
alive	2019	IDU	not married	Higher (10-12 years)	Empolyed	3000-6000	No	Heroin	Yes	Yes	No	No	Yes	Yes	Active	No	No	No	3	2017-2021	25-34 yrs	Higher (10-12 years)
alive	2019	IDU	not married	Higher (10-12 years)	self-empolyed	3000-6000	Yes	Heroin	Yes	No	No	No	Yes	Yes	Active	No	No	No	3	2017-2021	25-34 yrs	Higher (10-12 years)
alive	2019	IDU	not married	Higher (10-12 years)	Empolyed	< 3000	No	Heroin	No	No	No	No	Yes	Yes	Active	No	No	No	3	2017-2021	25-34 yrs	Higher (10-12 years)
alive	2019	IDU	Divorced/separated	Higher (10-12 years)	self-empolyed	3000-6000	No	Heroin	No	No	No	No	Yes	Yes	Active	No	No	No	3	2017-2021	25-34 yrs	Higher (10-12 years)
alive	2019	IDU	not married	Higher (10-12 years)	self-empolyed	3000-6000	No	Heroin	Yes	No	No	No	Yes	Yes	Active	No	No	No	3	2017-2021	25-34 yrs	Higher (10-12 years)
alive	2019	IDU	Married	Higher (10-12 years)	self-empolyed	> 10,000	Yes	Heroin	Yes	No	No	No	Yes	Yes	Active	No	No	No	3	2017-2021	25-34 yrs	Higher (10-12 years)
alive	2019	IDU	Divorced/separated	Primary (0-6 years)	Empolyed	< 3000	No	Heroin	No	No	No	No	Yes	Yes	Active	Yes	Yes	No	3	2017-2021	35+ yrs	Primary (0-6 years)
alive	2019	IDU	Divorced/separated	Middile (7-9 years)	Empolyed	< 3000	Yes	Heroin	No	No	No	No	Yes	Yes	Active	Yes	Yes	No	3	2017-2021	35+ yrs	Middile (7-9 years)
alive	2019	IDU	Divorced/separated	Middile (7-9 years)	Empolyed	< 3000	No	Heroin	Yes	No	No	No	Yes	Yes	Active	Yes	Yes	No	3	2017-2021	25-34 yrs	Middile (7-9 years)
alive	2019	IDU	Divorced/separated	Higher (10-12 years)	Empolyed	< 3000	No	Heroin	No	No	No	No	Yes	Yes	Active	No	No	No	3	2017-2021	35+ yrs	Higher (10-12 years)
alive	2019	IDU	Divorced/separated	Higher (10-12 years)	Empolyed	< 3000	No	Heroin	Yes	No	No	No	Yes	Yes	Active	No	No	No	3	2017-2021		Higher (10-12 years)
Dead	2019	IDU	Divorced/separated	Middile (7-9 years)	Empolyed	3000-6000	No	Heroin	No	No	No	No	Yes	Yes	Drop	No	No	No	3	2017-2021	25-34 yrs	Middile (7-9 years)
alive	2019	IDU	not married	Middile (7-9 years)	Empolyed	< 3000	No	Heroin	No	No	No	No	Yes	Yes	Active	No	No	No	3	2017-2021	35+ yrs	Middile (7-9 years)
alive	2019	IDU	Divorced/separated	Middile (7-9 years)	Unemployed	None	Yes	Heroin	No	No	No	No	Yes	Yes	Active	No	No	No	3	2017-2021	18-24 yrs	Middile (7-9 years)
alive	2019	IDU	not married	Middile (7-9 years)	Empolyed	< 3000	No	Heroin	Yes	No	No	No	Yes	Yes	Active	No	No	No	3	2017-2021	25-34 yrs	Middile (7-9 years)
alive	2019	IDU	Divorced/separated	Higher (10-12 years)	Empolyed	< 3000	No	Heroin	No	No	No	No	Yes	Yes	Active	No	No	No	3	2017-2021	25-34 yrs	Higher (10-12 years)
alive	2019	IDU	Married	Middile (7-9 years)	self-empolyed	> 10,000	Yes	Heroin	Yes	Yes	No	No	Yes	Yes	Active	Yes	Yes	No	3	2017-2021	35+ yrs	Middile (7-9 years)
alive	2019	IDU	not married	Higher (10-12 years)	Empolyed	< 3000	Yes	Heroin	Yes	No	No	No	Yes	Yes	Active	No	No	No	3	2017-2021	25-34 yrs	Higher (10-12 years)
alive	2019	IDU	not married	Higher (10-12 years)	Unemployed	None	No	Heroin	Yes	No	No	No	Yes	Yes	Active	No	No	No	3	2017-2021	18-24 yrs	Higher (10-12 years)
alive	2019	IDU	Divorced/separated	Higher (10-12 years)	Empolyed	< 3000	No	Heroin	Yes	No	No	No	Yes	Yes	Active	No	No	No	3	2017-2021	18-24 yrs	Higher (10-12 years)
alive	2019	IDU	Divorced/separated	Higher (10-12 years)	Empolyed	< 3000	No	Heroin	No	No	No	No	Yes	Yes	Active	No	No	No	3	2017-2021	25-34 yrs	Higher (10-12 years)
alive	2019	IDU	Divorced/separated	Higher (10-12 years)	Unemployed	None	Yes	Heroin	Yes	No	No	No	Yes	Yes	Active	No	No	No	3	2017-2021	18-24 yrs	Higher (10-12 years)
alive	2019	IDU	Married	Middile (7-9 years)	Empolyed	< 3000	No	Heroin	No	No	No	No	Yes	Yes	Active	No	No	No	3	2017-2021	25-34 yrs	Middile (7-9 years)
alive	2019	IDU	Divorced/separated	Middile (7-9 years)	self-empolyed	6001-10,000	Yes	Heroin	No	No	No	No	Yes	Yes	Drop	No	No	No	3	2017-2021	25-34 yrs	Middile (7-9 years)
alive	2019	IDU	Married	Middile (7-9 years)	self-empolyed	6001-10,000	Yes	Heroin	No	No	No	No	Yes	Yes	Active	No	No	No	3	2017-2021	18-24 yrs	Middile (7-9 years)
alive	2019	IDU	Married	Middile (7-9 years)	self-empolyed	< 3000	Yes	Heroin	No	No	No	No	Yes	Yes	Active	No	No	No	3	2017-2021	25-34 yrs	Middile (7-9 years)
alive	2019	IDU	not married	Primary (0-6 years)	self-empolyed	< 3000	Yes	Heroin	No	No	No	No	Yes	Yes	Active	No	No	No	3	2017-2021	18-24 yrs	Primary (0-6 years)
alive	2019	IDU	Married	Higher (10-12 years)	self-empolyed	3000-6000	Yes	Heroin	No	Yes	No	No	Yes	Yes	Active	No	No	No	3	2017-2021	35+ yrs	Higher (10-12 years)
alive	2020	IDU	Married	Higher (10-12 years)	Empolyed	> 10,000	Yes	Heroin	No	Yes	No	No	Yes	Yes	Active	No	No	No	3	2017-2021	25-34 yrs	Higher (10-12 years)
alive	2020	IDU	not married	Middile (7-9 years)	Empolyed	3000-6000	Yes	Heroin	No	Yes	No	No	Yes	Yes	Active	No	No	No	3	2017-2021	18-24 yrs	Middile (7-9 years)
alive	2020	IDU	not married	Middile (7-9 years)	Empolyed	> 10,000	Yes	Heroin	No	Yes	No	No	Yes	Yes	Active	No	No	No	3	2017-2021	25-34 yrs	Middile (7-9 years)
alive	2020	IDU	Married	Middile (7-9 years)	Empolyed	6001-10,000	Yes	Heroin	Yes	No	No	No	Yes	Yes	Active	Yes	Yes	No	3	2017-2021	35+ yrs	Middile (7-9 years)
alive	2020	IDU	Married	Higher (10-12 years)	Empolyed	> 10,000	Yes	Heroin	No	No	No	No	Yes	Yes	Active	No	No	No	3	2017-2021	35+ yrs	Higher (10-12 years)
alive	2020	IDU	not married	Middile (7-9 years)	self-empolyed	< 3000	Yes	Heroin	No	No	No	No	Yes	Yes	Active	No	No	No	3	2017-2021	18-24 yrs	Middile (7-9 years)
alive	2020	IDU	Divorced/separated	Middile (7-9 years)	Empolyed	< 3000	Yes	Heroin	Yes	No	No	No	Yes	Yes	Active	Yes	No	No	3	2017-2021	25-34 yrs	Middile (7-9 years)
alive	2020	IDU	not married	Graduate and above	Empolyed		Yes	Heroin	Yes	No	No	No	Yes	Yes	Active	No	No	No	3	2017-2021	18-24 yrs	Graduate and above
alive	2020	IDU	not married	Middile (7-9 years)	self-empolyed	3000-6000	Yes	Heroin	Yes	Yes	No	No	Yes	Yes	Active	No	No	No	3	2017-2021	35+ yrs	Middile (7-9 years)
alive	2020	IDU	Married	Higher (10-12 years)	Unemployed	None	Yes	Heroin	Yes	No	No	No	Yes	Yes	Active	Yes	Yes	No	3	2017-2021	25-34 yrs	Higher (10-12 years)
Dead	2020	IDU	Divorced/separated	Middile (7-9 years)	self-empolyed	< 3000	Yes	Heroin	Yes	No	No	No	Yes	Yes	Drop	No	No	No	3	2017-2021	18-24 yrs	Middile (7-9 years)
alive	2020	IDU	not married	Higher (10-12 years)	self-empolyed		Yes	Heroin	Yes	No	No	No	Yes	Yes	Active	No	No	No	3	2017-2021	25-34 yrs	Higher (10-12 years)
alive	2020	IDU	Divorced/separated	Higher (10-12 years)	Empolyed	< 3000	Yes	Heroin	Yes	No	No	No	Yes	Yes	Active	No	No	No	3	2017-2021	25-34 yrs	Higher (10-12 years)
alive	2020	IDU	not married	Middile (7-9 years)	self-empolyed	6001-10,000	Yes	Heroin	Yes	Yes	No	No	Yes	Yes	Active	Yes	Yes	No	3	2017-2021	18-24 yrs	Middile (7-9 years)
alive	2020	IDU	Married	Middile (7-9 years)	Empolyed	< 3000	Yes	Heroin	No	No	No	No	Yes	Yes	Active	No	No	No	3	2017-2021	25-34 yrs	Middile (7-9 years)
alive	2020	IDU	not married	Higher (10-12 years)	self-empolyed	< 3000	Yes	Heroin	Yes	No	No	No	Yes	Yes	Active	No	No	No	3	2017-2021	18-24 yrs	Higher (10-12 years)
alive	2020	IDU	Married	Middile (7-9 years)	self-empolyed	6001-10,000	Yes	Heroin	No	No	No	No	Yes	Yes	Active	No	No	No	3	2017-2021	25-34 yrs	Middile (7-9 years)
alive	2020	IDU	Married	Higher (10-12 years)	self-empolyed	3000-6000	Yes	Heroin	Yes	No	No	No	Yes	Yes	Active	No	No	No	3	2017-2021	25-34 yrs	Higher (10-12 years)
alive	2020	IDU	not married	Graduate and above	Unemployed	None	Yes	Heroin	Yes	No	No	No	Yes	Yes	Active	No	No	No	3	2017-2021	25-34 yrs	Graduate and above
alive	2020	IDU	Married	Higher (10-12 years)	self-empolyed	3000-6000	Yes	Heroin	No	Yes	No	No	Yes	Yes	Active	No	No	No	3	2017-2021	18-24 yrs	Higher (10-12 years)
alive	2020	IDU	not married	Higher (10-12 years)	self-empolyed	3000-6000	Yes	Heroin	No	Yes	No	No	Yes	Yes	Active	No	No	No	3	2017-2021	18-24 yrs	Higher (10-12 years)
alive	2020	IDU	Married	Primary (0-6 years)	self-empolyed	6001-10,000	Yes	Heroin	No	Yes	No	No	Yes	Yes	Active	No	No	No	3	2017-2021	18-24 yrs	Primary (0-6 years)
alive	2020	IDU	Divorced/separated	Higher (10-12 years)	Empolyed		Yes	Heroin	No	Yes	No	No	Yes	Yes	Active	No	No	No	3	2017-2021	18-24 yrs	Higher (10-12 years)
alive	2020	IDU	Divorced/separated	Higher (10-12 years)	self-empolyed	> 10,000	Yes	Heroin	Yes	Yes	No	No	Yes	Yes	Active	No	No	No	3	2017-2021	25-34 yrs	Higher (10-12 years)
alive	2020	IDU	Divorced/separated	Primary (0-6 years)	Empolyed		Yes	Heroin	No	Yes	No	No	Yes	Yes	Active	No	No	No	3	2017-2021	35+ yrs	Primary (0-6 years)
alive	2020	IDU	Married	Primary (0-6 years)	Unemployed	> 10,000	Yes	Heroin	No	Yes	No	No	Yes	Yes	Active	No	No	No	3	2017-2021	18-24 yrs	Primary (0-6 years)
alive	2020	IDU	not married	Higher (10-12 years)	self-empolyed	< 3000	Yes	Heroin	No	No	No	No	Yes	Yes	Active	No	No	No	3	2017-2021	25-34 yrs	Higher (10-12 years)
alive	2020	IDU	Divorced/separated	Higher (10-12 years)	Empolyed	> 10,000	Yes	Heroin	No	Yes	No	No	Yes	Yes	Active	No	No	No	3	2017-2021		Higher (10-12 years)
alive	2020	IDU	Married	Literate	self-empolyed		Yes	Heroin	Yes	No	No	No	Yes	Yes	Active	No	No	No	3	2017-2021		Primary (0-6 years)
alive	2020	IDU	Married	Middile (7-9 years)	self-empolyed	6001-10,000	Yes	Heroin	No	Yes	No	No	Yes	Yes	Active	No	No	No	3	2017-2021	35+ yrs	Middile (7-9 years)
alive	2020	IDU	Married	Primary (0-6 years)	self-empolyed	> 10,000	Yes	Heroin	Yes	Yes	No	No	Yes	Yes	Active	No	No	No	3	2017-2021	25-34 yrs	Primary (0-6 years)
alive	2020	IDU	Divorced/separated	Middile (7-9 years)	Empolyed	3000-6000	Yes	Heroin	No	No	No	No	Yes	Yes	Active	No	No	No	3	2017-2021	25-34 yrs	Middile (7-9 years)
alive	2020	IDU	not married	Higher (10-12 years)	Unemployed	< 3000	Yes	Heroin	Yes	No	No	No	Yes	Yes	Active	No	No	No	3	2017-2021	35+ yrs	Higher (10-12 years)
alive	2020	IDU	Married	Middile (7-9 years)	self-empolyed	3000-6000	Yes	Heroin	Yes	No	No	No	Yes	Yes	Active	No	No	No	3	2017-2021	25-34 yrs	Middile (7-9 years)
alive	2020	IDU	Married	Higher (10-12 years)	self-empolyed	> 10,000	Yes	Heroin	No	No	No	No	Yes	Yes	Active	No	No	No	3	2017-2021	25-34 yrs	Higher (10-12 years)
alive	2020	IDU	not married	Graduate and above	Unemployed	None	Yes	Heroin	No	Yes	No	No	Yes	Yes	Active	No	No	No	3	2017-2021	18-24 yrs	Graduate and above
alive	2020	IDU	not married	Graduate and above	Empolyed		Yes	Heroin	Yes	Yes	No	No	Yes	Yes	Active	No	No	No	3	2017-2021	18-24 yrs	Graduate and above
alive	2020	IDU	Married	Graduate and above	Empolyed		Yes	Heroin	Yes	Yes	No	No	Yes	Yes	Active	No	No	No	3	2017-2021	25-34 yrs	Graduate and above
alive	2020	IDU	Married	Higher (10-12 years)	Empolyed	3000-6000	Yes	Heroin	No	Yes	No	No	Yes	Yes	Active	No	No	No	3	2017-2021	25-34 yrs	Higher (10-12 years)
alive	2020	IDU	not married	Higher (10-12 years)	self-empolyed	< 3000	Yes	Heroin	Yes	Yes	No	No	Yes	Yes	Active	Yes	Yes	No	3	2017-2021	25-34 yrs	Higher (10-12 years)
alive	2020	IDU	Divorced/separated	Middile (7-9 years)	Unemployed	None	Yes	Heroin	No	No	No	No	Yes	Yes	Active	No	No	No	3	2017-2021	25-34 yrs	Middile (7-9 years)
alive	2020	IDU	not married	Higher (10-12 years)	Empolyed		Yes	Heroin	Yes	Yes	No	No	Yes	Yes	Active	Yes	Yes	No	3	2017-2021	18-24 yrs	Higher (10-12 years)
alive	2020	IDU	Divorced/separated	Primary (0-6 years)	Empolyed		Yes	Heroin	Yes	Yes	No	No	Yes	Yes	Active	Yes	Yes	No	3	2017-2021	25-34 yrs	Primary (0-6 years)
alive	2020	IDU	Married	Higher (10-12 years)	self-empolyed	3000-6000	Yes	Heroin	No	No	No	No	Yes	Yes	Active	No	No	No	3	2017-2021	25-34 yrs	Higher (10-12 years)
alive	2020	IDU	Divorced/separated	Graduate and above	Empolyed		Yes	Heroin	Yes	No	No	No	Yes	Yes	Active	Yes	Yes	Yes	3	2017-2021	18-24 yrs	Graduate and above
alive	2020	IDU	not married	Higher (10-12 years)	Empolyed		Yes	Heroin	Yes	Yes	No	No	Yes	Yes	Active	Yes	Yes	Yes	3	2017-2021	18-24 yrs	Higher (10-12 years)
alive	2020	IDU	Divorced/separated	Higher (10-12 years)	Empolyed		Yes	Heroin	No	No	No	No	Yes	Yes	Active	No	No	No	3	2017-2021	25-34 yrs	Higher (10-12 years)
alive	2020	IDU	not married	Middile (7-9 years)	self-empolyed	3000-6000	Yes	Heroin	Yes	Yes	No	No	Yes	Yes	Active	No	No	No	3	2017-2021	18-24 yrs	Middile (7-9 years)
alive	2020	IDU	Divorced/separated	Middile (7-9 years)	self-empolyed	3000-6000	Yes	Heroin	Yes	No	No	No	Yes	Yes	Active	No	No	No	3	2017-2021	18-24 yrs	Middile (7-9 years)
alive	2020	IDU	not married	Middile (7-9 years)	Empolyed	3000-6000	Yes	Heroin	Yes	Yes	No	No	Yes	Yes	Active	No	No	No	3	2017-2021	18-24 yrs	Middile (7-9 years)
alive	2020	IDU	Married	Middile (7-9 years)	self-empolyed	3000-6000	Yes	Heroin	No	No	No	No	Yes	Yes	Active	Yes	Yes	No	3	2017-2021	35+ yrs	Middile (7-9 years)
alive	2020	IDU	not married	Higher (10-12 years)	Empolyed		Yes	Heroin	No	Yes	No	No	Yes	Yes	Active	Yes	Yes	No	3	2017-2021	18-24 yrs	Higher (10-12 years)
alive	2020	IDU	Divorced/separated	Higher (10-12 years)	self-empolyed	6001-10,000	Yes	Heroin	Yes	Yes	No	No	Yes	Yes	Active	Yes	Yes	No	3	2017-2021	25-34 yrs	Higher (10-12 years)
alive	2020	IDU	not married	Higher (10-12 years)	Empolyed		Yes	Heroin	No	Yes	No	No	Yes	Yes	Active	No	No	No	3	2017-2021	18-24 yrs	Higher (10-12 years)
alive	2020	IDU	not married	Middile (7-9 years)	Empolyed	< 3000	Yes	Heroin	Yes	No	No	No	Yes	Yes	Active	No	No	No	3	2017-2021	18-24 yrs	Middile (7-9 years)
alive	2020	IDU	not married	Higher (10-12 years)	Empolyed	3000-6000	Yes	Heroin	Yes	Yes	No	No	Yes	Yes	Active	No	No	No	3	2017-2021	18-24 yrs	Higher (10-12 years)
alive	2020	IDU	Divorced/separated	Middile (7-9 years)	Empolyed		Yes	Heroin	No	No	No	No	Yes	Yes	Active	Yes	Yes	No	3	2017-2021		Middile (7-9 years)
alive	2020	IDU	Married	Primary (0-6 years)	self-empolyed	< 3000	Yes	Heroin	Yes	No	No	No	Yes	Yes	Active	No	No	No	3	2017-2021	25-34 yrs	Primary (0-6 years)
alive	2020	IDU	Married	Middile (7-9 years)	Empolyed	< 3000	Yes	Heroin	Yes	No	No	No	Yes	Yes	Active	Yes	Yes	No	3	2017-2021	25-34 yrs	Middile (7-9 years)
alive	2020	IDU	Married	Higher (10-12 years)	self-empolyed	3000-6000	Yes	Heroin	Yes	Yes	No	No	Yes	Yes	Active	Yes	Yes	No	3	2017-2021	25-34 yrs	Higher (10-12 years)
alive	2020	IDU	not married	Higher (10-12 years)	Empolyed	< 3000	Yes	Heroin	Yes	No	No	No	Yes	Yes	Active	No	No	No	3	2017-2021	18-24 yrs	Higher (10-12 years)
alive	2020	IDU	not married	Graduate and above	self-empolyed	> 10,000	Yes	Heroin	No	No	No	No	Yes	Yes	Active	No	No	No	3	2017-2021	35+ yrs	Graduate and above
alive	2020	IDU	Divorced/separated	Higher (10-12 years)	Empolyed		Yes	Heroin	Yes	No	No	No	Yes	Yes	Active	No	No	No	3	2017-2021	18-24 yrs	Higher (10-12 years)
alive	2020	IDU	not married	Higher (10-12 years)	Unemployed	None	Yes	Heroin	No	Yes	No	No	Yes	Yes	Active	Yes	Yes	No	3	2017-2021	25-34 yrs	Higher (10-12 years)
alive	2020	IDU	not married	Higher (10-12 years)	Empolyed	< 3000	Yes	Heroin	Yes	No	No	No	Yes	Yes	Active	No	No	No	3	2017-2021	18-24 yrs	Higher (10-12 years)
alive	2020	IDU	not married	Middile (7-9 years)	Unemployed	None	Yes	Heroin	Yes	No	No	No	Yes	Yes	Active	No	No	No	3	2017-2021	18-24 yrs	Middile (7-9 years)
alive	2020	IDU	not married	Higher (10-12 years)	Empolyed			Heroin	Yes	No	No	No	Yes	Yes	Active	No	No	No	3	2017-2021		Higher (10-12 years)
alive	2020	IDU	Divorced/separated	Middile (7-9 years)	Empolyed	< 3000	Yes	Heroin	No	No	No	No	Yes	Yes	Active	No	No	No	3	2017-2021	25-34 yrs	Middile (7-9 years)
alive	2020	IDU	not married	Higher (10-12 years)	self-empolyed	3000-6000	Yes	Heroin	No	No	No	No	Yes	Yes	Active	No	No	No	3	2017-2021	25-34 yrs	Higher (10-12 years)
alive	2020	IDU	not married	Higher (10-12 years)	Empolyed	None	No	Heroin	Yes	No	No	No	Yes	Yes	Active	No	No	No	3	2017-2021		Higher (10-12 years)
alive	2020	IDU	Divorced/separated	Higher (10-12 years)	self-empolyed	< 3000	Yes	Heroin	Yes	No	No	No	Yes	Yes	Active	No	No	No	3	2017-2021	35+ yrs	Higher (10-12 years)
alive	2020	IDU	not married	Higher (10-12 years)	Empolyed		Yes	Heroin	Yes	Yes	No	No	Yes	Yes	Active	No	No	No	3	2017-2021	18-24 yrs	Higher (10-12 years)
alive	2020	IDU	not married	Middile (7-9 years)	Empolyed	< 3000	Yes	Heroin	Yes	Yes	No	No	Yes	Yes	Active	No	No	No	3	2017-2021	18-24 yrs	Middile (7-9 years)
alive	2019	IDU	Married	Middile (7-9 years)	self-empolyed	> 10,000	Yes	Heroin	Yes	Yes	No	No	Yes	Yes	Active	No	No	No	3	2017-2021	18-24 yrs	Middile (7-9 years)
alive	2019	IDU	Divorced/separated	Higher (10-12 years)	self-empolyed	< 3000	Yes	Heroin	Yes	Yes	No	No	Yes	Yes	Drop	No	No	No	3	2017-2021	18-24 yrs	Higher (10-12 years)
alive	2019	IDU	not married	Higher (10-12 years)	Unemployed	< 3000	Yes	Heroin	No	Yes	No	No	Yes	Yes	Active	No	No	No	3	2017-2021	18-24 yrs	Higher (10-12 years)
alive	2019	IDU	Divorced/separated	Higher (10-12 years)	Empolyed	> 10,000	Yes	Heroin	No	Yes	No	No	Yes	Yes	Active	No	No	No	3	2017-2021	25-34 yrs	Higher (10-12 years)
alive	2019	IDU	Married	Higher (10-12 years)	self-empolyed	6001-10,000	Yes	Heroin	Yes	Yes	No	No	Yes	Yes	Drop	No	No	No	3	2017-2021	25-34 yrs	Higher (10-12 years)
alive	2019	IDU	Divorced/separated	Higher (10-12 years)	self-empolyed	> 10,000	Yes	Heroin	Yes	Yes	No	No	Yes	Yes	Active	Yes	Yes	No	3	2017-2021	25-34 yrs	Higher (10-12 years)
alive	2019	IDU	Married	Higher (10-12 years)	Empolyed	> 10,000	Yes	Heroin	Yes	Yes	No	No	Yes	Yes	Active	No	No	No	3	2017-2021	25-34 yrs	Higher (10-12 years)
alive	2019	IDU	Married	Higher (10-12 years)	Unemployed	< 3000	Yes	Heroin	Yes	Yes	No	No	Yes	Yes	Active	Yes	Yes	No	3	2017-2021	18-24 yrs	Higher (10-12 years)
alive	2019	IDU	not married	Middile (7-9 years)	self-empolyed	< 3000	Yes	Heroin	Yes	Yes	No	No	Yes	Yes	Active	No	No	No	3	2017-2021	18-24 yrs	Middile (7-9 years)
alive	2019	IDU	not married	Graduate and above	self-empolyed	6001-10,000	Yes	Heroin	Yes	Yes	No	No	Yes	Yes	Active	No	No	No	3	2017-2021	25-34 yrs	Graduate and above
alive	2019	IDU	Divorced/separated	Higher (10-12 years)	self-empolyed	6001-10,000	Yes	Heroin	Yes	Yes	No	No	Yes	Yes	Active	No	No	No	3	2017-2021	35+ yrs	Higher (10-12 years)
alive	2019	IDU	not married	Higher (10-12 years)	Unemployed	6001-10,000	Yes	Heroin	Yes	No	No	No	Yes	Yes	Active	No	No	No	3	2017-2021	18-24 yrs	Higher (10-12 years)
alive	2019	IDU	Married	Middile (7-9 years)	Empolyed	6001-10,000	Yes	Heroin	Yes	Yes	No	No	Yes	Yes	Active	No	No	No	3	2017-2021	25-34 yrs	Middile (7-9 years)
Dead	2019	IDU	Married	Higher (10-12 years)	Unemployed	6001-10,000	Yes	Heroin	Yes	Yes	No	No	Yes	Yes	Drop	No	No	No	3	2017-2021	35+ yrs	Higher (10-12 years)
alive	2019	IDU	Married	Higher (10-12 years)	Empolyed	6001-10,000	Yes	Heroin	Yes	Yes	No	No	Yes	Yes	Active	Yes	Yes	No	3	2017-2021	18-24 yrs	Higher (10-12 years)
alive	2019	IDU	not married	Graduate and above	Unemployed	< 3000	Yes	Heroin	Yes	Yes	No	No	Yes	Yes	Active	No	No	No	3	2017-2021	25-34 yrs	Graduate and above
alive	2019	IDU	not married	Middile (7-9 years)	Unemployed	3000-6000	Yes	Heroin	Yes	Yes	No	No	Yes	Yes	Active	Yes	Yes	No	3	2017-2021	18-24 yrs	Middile (7-9 years)
alive	2019	IDU	Married	Middile (7-9 years)	Unemployed	3000-6000	Yes	Heroin	Yes	Yes	No	No	Yes	Yes	Active	No	No	No	3	2017-2021	35+ yrs	Middile (7-9 years)
alive	2019	IDU	Married	Higher (10-12 years)	Empolyed	> 10,000	Yes	Heroin	Yes	No	No	No	Yes	Yes	Active	No	No	No	3	2017-2021	35+ yrs	Higher (10-12 years)
alive	2019	IDU	not married	Higher (10-12 years)	Empolyed	< 3000	Yes	Heroin	Yes	Yes	No	No	Yes	Yes	Active	No	No	No	3	2017-2021	18-24 yrs	Higher (10-12 years)
alive	2019	IDU	Married	Middile (7-9 years)	self-empolyed	3000-6000	Yes	Heroin	Yes	Yes	No	No	Yes	Yes	Active	No	No	No	3	2017-2021	25-34 yrs	Middile (7-9 years)
alive	2019	IDU	Married	Middile (7-9 years)	Empolyed	> 10,000	Yes	Heroin	Yes	Yes	No	No	Yes	Yes	Active	No	No	No	3	2017-2021	25-34 yrs	Middile (7-9 years)
alive	2019	IDU	not married	Higher (10-12 years)	self-empolyed	3000-6000	Yes	Heroin	Yes	Yes	No	No	Yes	Yes	Active	No	No	No	3	2017-2021	25-34 yrs	Higher (10-12 years)
alive	2019	IDU	not married	Middile (7-9 years)	self-empolyed	3000-6000	Yes	Heroin	Yes	Yes	No	No	Yes	Yes	Active	No	No	No	3	2017-2021	25-34 yrs	Middile (7-9 years)
alive	2019	IDU	not married	Higher (10-12 years)	self-empolyed	> 10,000	Yes	Heroin	Yes	Yes	No	No	Yes	Yes	Active	No	No	No	3	2017-2021	18-24 yrs	Higher (10-12 years)
alive	2019	IDU	not married	Higher (10-12 years)	self-empolyed	3000-6000	Yes	Heroin	No	Yes	No	No	Yes	Yes	Active	No	No	No	3	2017-2021	18-24 yrs	Higher (10-12 years)
alive	2019	IDU	Married	Middile (7-9 years)	Empolyed	> 10,000	Yes	Heroin	No	Yes	No	No	Yes	Yes	Active	No	No	No	3	2017-2021	25-34 yrs	Middile (7-9 years)
alive	2019	IDU	Married	Higher (10-12 years)	self-empolyed	3000-6000	Yes	Heroin	Yes	Yes	No	No	Yes	Yes	Active	No	No	No	3	2017-2021	18-24 yrs	Higher (10-12 years)
alive	2019	IDU	Married	Higher (10-12 years)	Empolyed	6001-10,000	Yes	Heroin	Yes	Yes	No	No	Yes	Yes	Active	Yes	Yes	No	3	2017-2021	25-34 yrs	Higher (10-12 years)
alive	2019	IDU	Divorced/separated	Higher (10-12 years)	self-empolyed	> 10,000	Yes	Heroin	Yes	Yes	No	No	Yes	Yes	Active	Yes	Yes	No	3	2017-2021	25-34 yrs	Higher (10-12 years)
alive	2019	IDU	not married	Higher (10-12 years)	Empolyed	> 10,000	Yes	Heroin	Yes	Yes	No	No	Yes	Yes	Active	No	No	No	3	2017-2021	25-34 yrs	Higher (10-12 years)
alive	2019	IDU	not married	Higher (10-12 years)	self-empolyed	6001-10,000	Yes	Heroin	Yes	Yes	No	No	Yes	Yes	Active	No	No	No	3	2017-2021	18-24 yrs	Higher (10-12 years)
alive	2019	IDU	not married	Higher (10-12 years)	self-empolyed	3000-6000	Yes	Heroin	No	Yes	No	No	Yes	Yes	Active	No	No	No	3	2017-2021	25-34 yrs	Higher (10-12 years)
alive	2019	IDU	not married	Higher (10-12 years)	Unemployed	None	No	Heroin	Yes	No	No	No	Yes	Yes	Active	Yes	Yes	No	3	2017-2021	18-24 yrs	Higher (10-12 years)
alive	2019	IDU	not married	Middile (7-9 years)	Empolyed	3000-6000	Yes	Heroin	Yes	Yes	No	No	Yes	Yes	Active	No	No	No	3	2017-2021	18-24 yrs	Middile (7-9 years)
alive	2019	IDU	Married	Middile (7-9 years)	self-empolyed	3000-6000	Yes	Heroin	Yes	Yes	No	No	Yes	Yes	Active	No	No	No	3	2017-2021	25-34 yrs	Middile (7-9 years)
alive	2019	IDU	not married	Higher (10-12 years)	self-empolyed	3000-6000	Yes	Heroin	Yes	Yes	No	No	Yes	Yes	Active	No	No	No	3	2017-2021	18-24 yrs	Higher (10-12 years)
alive	2019	IDU	Married	Higher (10-12 years)	self-empolyed	6001-10,000	Yes	Heroin	Yes	Yes	No	No	Yes	Yes	Drop	No	No	No	3	2017-2021	18-24 yrs	Higher (10-12 years)
alive	2019	IDU	Married	Higher (10-12 years)	self-empolyed	< 3000	Yes	Heroin	Yes	Yes	No	No	Yes	Yes	Active	Yes	Yes	No	3	2017-2021	25-34 yrs	Higher (10-12 years)
alive	2019	IDU	not married	Middile (7-9 years)	self-empolyed	3000-6000	Yes	Heroin	Yes	Yes	No	No	Yes	Yes	Active	Yes	Yes	Yes	3	2017-2021	25-34 yrs	Middile (7-9 years)
alive	2019	IDU	Divorced/separated	Primary (0-6 years)	self-empolyed	3000-6000	Yes	Heroin	Yes	Yes	No	No	Yes	Yes	Active	No	No	No	3	2017-2021	25-34 yrs	Primary (0-6 years)
alive	2019	IDU	not married	Higher (10-12 years)	Unemployed	None	Yes	Heroin	Yes	No	No	No	Yes	Yes	Active	Yes	Yes	No	3	2017-2021	18-24 yrs	Higher (10-12 years)
alive	2019	IDU	Married	Middile (7-9 years)	self-empolyed	> 10,000	Yes	Heroin	Yes	Yes	No	No	Yes	Yes	Active	No	No	No	3	2017-2021	25-34 yrs	Middile (7-9 years)
alive	2019	IDU	Divorced/separated	Middile (7-9 years)	self-empolyed	3000-6000	Yes	Heroin	Yes	Yes	No	No	Yes	Yes	Active	No	No	No	3	2017-2021	25-34 yrs	Middile (7-9 years)
alive	2019	IDU	Divorced/separated	Middile (7-9 years)	Empolyed	3000-6000	Yes	Heroin	Yes	Yes	No	No	Yes	Yes	Active	Yes	Yes	No	3	2017-2021	35+ yrs	Middile (7-9 years)
alive	2019	IDU	Divorced/separated	Primary (0-6 years)	Empolyed	3000-6000	Yes	Heroin	No	Yes	No	No	Yes	Yes	Active	No	No	No	3	2017-2021	25-34 yrs	Primary (0-6 years)
alive	2019	IDU	Divorced/separated	Higher (10-12 years)	self-empolyed	3000-6000	Yes	Heroin	No	No	No	No	Yes	Yes	Active	No	No	No	3	2017-2021		Higher (10-12 years)
alive	2019	IDU	not married	Higher (10-12 years)	self-empolyed	> 10,000	Yes	Heroin	No	Yes	No	No	Yes	Yes	Active	No	No	No	3	2017-2021	25-34 yrs	Higher (10-12 years)
Dead	2019	IDU	not married	Higher (10-12 years)	self-empolyed	> 10,000	Yes	Heroin	Yes	Yes	No	No	Yes	Yes	Drop	Yes	No	No	3	2017-2021	25-34 yrs	Higher (10-12 years)
alive	2019	IDU	Married	Primary (0-6 years)	self-empolyed	3000-6000	Yes	Heroin	No	Yes	No	No	Yes	Yes	Active	No	No	No	3	2017-2021		Primary (0-6 years)
alive	2019	IDU	Married	Higher (10-12 years)	self-empolyed	3000-6000	Yes	Heroin	Yes	Yes	No	No	Yes	Yes	Active	No	No	No	3	2017-2021	18-24 yrs	Higher (10-12 years)
alive	2019	IDU	Divorced/separated	Primary (0-6 years)	Empolyed	3000-6000	Yes	Heroin	Yes	No	No	No	Yes	Yes	Active	No	No	No	3	2017-2021	25-34 yrs	Primary (0-6 years)
alive	2019	IDU	Married	Higher (10-12 years)	self-empolyed	3000-6000	Yes	Heroin	Yes	No	No	No	Yes	Yes	Active	No	No	No	3	2017-2021	25-34 yrs	Higher (10-12 years)
Dead	2019	IDU	Married	Higher (10-12 years)	self-empolyed	3000-6000	Yes	Heroin	Yes	Yes	No	No	Yes	Yes	Drop	Yes	Yes	No	3	2017-2021	25-34 yrs	Higher (10-12 years)
alive	2019	IDU	Divorced/separated	Higher (10-12 years)	self-empolyed	3000-6000	Yes	Heroin	Yes	No	No	No	Yes	Yes	Active	Yes	Yes	No	3	2017-2021	25-34 yrs	Higher (10-12 years)
alive	2019	IDU	Married	ilLiterate	self-empolyed	3000-6000	Yes	Heroin	Yes	Yes	No	No	Yes	Yes	Active	No	No	No	3	2017-2021	18-24 yrs	Primary (0-6 years)
alive	2019	IDU	Divorced/separated	Higher (10-12 years)	self-empolyed	< 3000	Yes	Heroin	Yes	Yes	No	No	Yes	Yes	Active	No	Yes	No	3	2017-2021	25-34 yrs	Higher (10-12 years)
alive	2019	IDU	Divorced/separated	Middile (7-9 years)	self-empolyed	3000-6000	Yes	Heroin	Yes	Yes	No	No	Yes	Yes	Active	No	No	No	3	2017-2021	35+ yrs	Middile (7-9 years)
alive	2019	IDU	Married	Middile (7-9 years)	self-empolyed	3000-6000	Yes	Heroin	No	Yes	No	No	Yes	Yes	Active	Yes	Yes	No	3	2017-2021	25-34 yrs	Middile (7-9 years)
Dead	2019	IDU	not married	Middile (7-9 years)	Unemployed	< 3000	Yes	Heroin	Yes	Yes	No	No	Yes	Yes	Drop	No	No	No	3	2017-2021		Middile (7-9 years)
alive	2019	IDU	Married	Middile (7-9 years)	Empolyed	> 10,000	Yes	Heroin	Yes	Yes	No	No	Yes	Yes	Active	No	No	No	3	2017-2021	25-34 yrs	Middile (7-9 years)
alive	2019	IDU	Divorced/separated	Higher (10-12 years)	self-empolyed	> 10,000	Yes	Heroin	Yes	Yes	No	No	Yes	Yes	Active	No	No	No	3	2017-2021	25-34 yrs	Higher (10-12 years)
alive	2019	IDU	Married	Primary (0-6 years)	self-empolyed	3000-6000	Yes	Heroin	Yes	Yes	No	No	Yes	Yes	Active	Yes	Yes	No	3	2017-2021	25-34 yrs	Primary (0-6 years)
alive	2019	IDU	not married	Middile (7-9 years)	Unemployed	3000-6000	Yes	Heroin	Yes	Yes	No	No	Yes	Yes	Active	No	No	No	3	2017-2021	18-24 yrs	Middile (7-9 years)
alive	2019	IDU	not married	Middile (7-9 years)	self-empolyed	6001-10,000	Yes	Heroin	No	Yes	No	No	Yes	Yes	Active	No	No	No	3	2017-2021	18-24 yrs	Middile (7-9 years)
alive	2019	IDU	Married	Higher (10-12 years)	self-empolyed	3000-6000	Yes	Heroin	No	Yes	No	No	Yes	Yes	Active	No	No	No	3	2017-2021	35+ yrs	Higher (10-12 years)
alive	2019	IDU	Married	Middile (7-9 years)	self-empolyed	> 10,000	Yes	Heroin	Yes	Yes	No	No	Yes	Yes	Active	Yes	Yes	No	3	2017-2021		Middile (7-9 years)
alive	2019	IDU	not married	Middile (7-9 years)	self-empolyed	3000-6000	Yes	Heroin	Yes	Yes	No	No	Yes	Yes	Active	No	No	No	3	2017-2021	25-34 yrs	Middile (7-9 years)
alive	2019	IDU	Married	Primary (0-6 years)	self-empolyed	3000-6000	Yes	Heroin	Yes	Yes	No	No	Yes	Yes	Active	No	No	No	3	2017-2021	18-24 yrs	Primary (0-6 years)
alive	2019	IDU	Married	Middile (7-9 years)	self-empolyed	3000-6000	Yes	Heroin	No	No	No	No	Yes	Yes	Active	Yes	Yes	No	3	2017-2021	25-34 yrs	Middile (7-9 years)
alive	2019	IDU	Married	Primary (0-6 years)	self-empolyed	> 10,000	Yes	Heroin	No	Yes	No	No	Yes	Yes	Active	Yes	Yes	No	3	2017-2021	25-34 yrs	Primary (0-6 years)
alive	2019	IDU	Married	Higher (10-12 years)	Empolyed	> 10,000	Yes	Heroin	No	Yes	No	No	Yes	Yes	Active	No	No	No	3	2017-2021	25-34 yrs	Higher (10-12 years)
alive	2019	IDU	not married	Middile (7-9 years)	self-empolyed	3000-6000	Yes	Heroin	No	Yes	No	No	Yes	Yes	Active	No	No	No	3	2017-2021	25-34 yrs	Middile (7-9 years)
alive	2019	IDU	Married	Higher (10-12 years)	self-empolyed	3000-6000	Yes	Heroin	No	Yes	No	No	Yes	Yes	Active	No	No	No	3	2017-2021	25-34 yrs	Higher (10-12 years)
alive	2019	IDU	Married	Higher (10-12 years)	Empolyed	6001-10,000	Yes	Heroin	Yes	No	No	No	Yes	Yes	Active	Yes	No	No	3	2017-2021	25-34 yrs	Higher (10-12 years)
alive	2019	IDU	not married	Higher (10-12 years)	self-empolyed	3000-6000	Yes	Heroin	Yes	No	No	No	Yes	Yes	Active	No	No	No	3	2017-2021	18-24 yrs	Higher (10-12 years)
alive	2019	IDU	not married	Middile (7-9 years)	self-empolyed	3000-6000	Yes	Heroin	Yes	No	No	No	Yes	Yes	Active	No	No	No	3	2017-2021	18-24 yrs	Middile (7-9 years)
alive	2019	IDU	not married	Middile (7-9 years)	self-empolyed	6001-10,000	Yes	Heroin	Yes	Yes	No	No	Yes	Yes	Active	No	No	No	3	2017-2021	18-24 yrs	Middile (7-9 years)
alive	2019	IDU	not married	Higher (10-12 years)	Empolyed	> 10,000	Yes	Heroin	No	Yes	No	No	Yes	Yes	Drop	No	No	No	3	2017-2021	25-34 yrs	Higher (10-12 years)
alive	2019	IDU	not married	Higher (10-12 years)	self-empolyed	6001-10,000	Yes	Heroin	Yes	Yes	No	No	Yes	Yes	Drop	No	No	No	3	2017-2021	25-34 yrs	Higher (10-12 years)
alive	2019	IDU	not married	Higher (10-12 years)	self-empolyed	3000-6000	Yes	Heroin	Yes	Yes	No	No	Yes	Yes	Active	No	No	No	3	2017-2021	18-24 yrs	Higher (10-12 years)
alive	2019	IDU	not married	Higher (10-12 years)	self-empolyed	< 3000	Yes	Heroin	Yes	Yes	No	No	Yes	Yes	Active	Yes	Yes	No	3	2017-2021	25-34 yrs	Higher (10-12 years)
alive	2019	IDU	not married	Graduate and above	Empolyed	6001-10,000	Yes	Heroin	Yes	Yes	No	No	Yes	Yes	Active	Yes	No	No	3	2017-2021	18-24 yrs	Graduate and above
alive	2019	IDU	Married	Middile (7-9 years)	self-empolyed	6001-10,000	Yes	Heroin	Yes	No	No	No	Yes	Yes	Active	No	No	No	3	2017-2021	25-34 yrs	Middile (7-9 years)
alive	2019	IDU	Divorced/separated	Primary (0-6 years)	Empolyed	> 10,000	Yes	Heroin	Yes	Yes	No	No	Yes	Yes	Active	No	No	No	3	2017-2021	25-34 yrs	Primary (0-6 years)
alive	2019	IDU	Married	Middile (7-9 years)	Unemployed	3000-6000	Yes	Heroin	No	No	No	No	Yes	Yes	Active	No	No	No	3	2017-2021	25-34 yrs	Middile (7-9 years)
alive	2019	IDU	not married	Higher (10-12 years)	Empolyed	3000-6000	Yes	Heroin	Yes	Yes	No	No	Yes	Yes	Active	Yes	No	No	3	2017-2021	18-24 yrs	Higher (10-12 years)
alive	2019	IDU	not married	Middile (7-9 years)	self-empolyed	3000-6000	Yes	Heroin	Yes	Yes	No	No	Yes	Yes	Active	No	No	No	3	2017-2021	18-24 yrs	Middile (7-9 years)
alive	2019	IDU	Divorced/separated	Middile (7-9 years)	self-empolyed	3000-6000	Yes	Heroin	Yes	Yes	No	No	Yes	Yes	Active	No	No	No	3	2017-2021	25-34 yrs	Middile (7-9 years)
alive	2019	IDU	Married	Higher (10-12 years)	self-empolyed	> 10,000	Yes	Heroin	Yes	Yes	No	No	Yes	Yes	Active	Yes	No	No	3	2017-2021	35+ yrs	Higher (10-12 years)
alive	2020	IDU	Married	Middile (7-9 years)	self-empolyed	6001-10,000	Yes	Heroin	Yes	Yes	No	No	Yes	Yes	Active	No	No	No	3	2017-2021	35+ yrs	Middile (7-9 years)
alive	2020	IDU	Divorced/separated	Primary (0-6 years)	self-empolyed	3000-6000	Yes	Heroin	Yes	Yes	No	No	Yes	Yes	Active	Yes	Yes	Yes	3	2017-2021	18-24 yrs	Primary (0-6 years)
alive	2020	IDU	not married	Higher (10-12 years)	Unemployed	None	Yes	Heroin	No	Yes	No	No	Yes	Yes	Active	No	No	No	3	2017-2021	18-24 yrs	Higher (10-12 years)
alive	2020	IDU	Divorced/separated	Higher (10-12 years)	self-empolyed	6001-10,000	Yes	Heroin	Yes	Yes	No	No	Yes	Yes	Active	Yes	Yes	No	3	2017-2021	25-34 yrs	Higher (10-12 years)
alive	2020	IDU	Divorced/separated	Middile (7-9 years)	self-empolyed	3000-6000	Yes	Heroin	Yes	Yes	No	No	Yes	Yes	Active	Yes	Yes	No	3	2017-2021	35+ yrs	Middile (7-9 years)
alive	2020	IDU	not married	Higher (10-12 years)	self-empolyed	6001-10,000	Yes	Heroin	No	Yes	No	No	Yes	Yes	Active	No	No	No	3	2017-2021	25-34 yrs	Higher (10-12 years)
alive	2020	IDU	Married	Higher (10-12 years)	self-empolyed	3000-6000	Yes	Heroin	Yes	Yes	No	No	Yes	Yes	Active	No	No	No	3	2017-2021	25-34 yrs	Higher (10-12 years)
alive	2020	IDU	not married	Middile (7-9 years)	Empolyed	3000-6000	No	Heroin	No	Yes	No	No	Yes	Yes	Active	No	No	No	3	2017-2021	18-24 yrs	Middile (7-9 years)
alive	2020	IDU	not married	Higher (10-12 years)	Unemployed	None	Yes	Heroin	No	Yes	No	No	Yes	Yes	Active	No	No	No	3	2017-2021	18-24 yrs	Higher (10-12 years)
alive	2020	IDU	Married	Higher (10-12 years)	Unemployed	< 3000	Yes	Heroin	Yes	Yes	No	No	Yes	Yes	Active	No	No	No	3	2017-2021	18-24 yrs	Higher (10-12 years)
alive	2020	IDU	Married	Higher (10-12 years)	self-empolyed	> 10,000	Yes	Heroin	Yes	Yes	No	No	Yes	Yes	Active	No	No	No	3	2017-2021	35+ yrs	Higher (10-12 years)
alive	2020	IDU	not married	Higher (10-12 years)	self-empolyed	3000-6000	Yes	Heroin	Yes	Yes	No	No	Yes	Yes	Active	No	No	No	3	2017-2021	18-24 yrs	Higher (10-12 years)
alive	2020	IDU	Married	Middile (7-9 years)	self-empolyed	3000-6000	Yes	Heroin	Yes	Yes	No	No	Yes	Yes	Active	No	No	No	3	2017-2021	25-34 yrs	Middile (7-9 years)
alive	2020	IDU	Married	Primary (0-6 years)	Unemployed	< 3000	Yes	Heroin	Yes	Yes	No	No	Yes	Yes	Active	No	No	No	3	2017-2021	18-24 yrs	Primary (0-6 years)
alive	2020	IDU	not married	Higher (10-12 years)	self-empolyed	3000-6000	Yes	Heroin	Yes	Yes	No	No	Yes	Yes	Drop	No	No	No	3	2017-2021	18-24 yrs	Higher (10-12 years)
alive	2020	IDU	Married	Higher (10-12 years)	Unemployed	< 3000	No	Heroin	No	Yes	No	No	Yes	Yes	Active	No	No	No	3	2017-2021	25-34 yrs	Higher (10-12 years)
alive	2020	IDU	not married	Higher (10-12 years)	Unemployed	< 3000	Yes	Heroin	Yes	Yes	No	No	Yes	Yes	Active	No	No	No	3	2017-2021	18-24 yrs	Higher (10-12 years)
alive	2020	IDU	not married	Primary (0-6 years)	Unemployed	3000-6000	Yes	Heroin	Yes	Yes	No	No	Yes	Yes	Active	Yes	Yes	No	3	2017-2021	18-24 yrs	Primary (0-6 years)
alive	2020	IDU	not married	Higher (10-12 years)	self-empolyed	3000-6000	Yes	Heroin	Yes	Yes	No	No	Yes	Yes	Active	No	No	No	3	2017-2021	25-34 yrs	Higher (10-12 years)
alive	2020	IDU	not married	Higher (10-12 years)	Unemployed	< 3000	Yes	Heroin	No	Yes	No	No	Yes	Yes	Active	No	No	No	3	2017-2021	18-24 yrs	Higher (10-12 years)
alive	2020	IDU	not married	Higher (10-12 years)	Empolyed	None	Yes	Heroin	Yes	Yes	No	No	Yes	Yes	Active	No	No	No	3	2017-2021	18-24 yrs	Higher (10-12 years)
alive	2020	IDU	not married	Middile (7-9 years)	Empolyed	None	Yes	Heroin	No	Yes	No	No	Yes	Yes	Active	Yes	Yes	No	3	2017-2021	18-24 yrs	Middile (7-9 years)
alive	2020	IDU	Married	Higher (10-12 years)	Unemployed	< 3000	Yes	Heroin	No	No	No	No	Yes	Yes	Active	No	No	No	3	2017-2021	25-34 yrs	Higher (10-12 years)
alive	2020	IDU	not married	Middile (7-9 years)	Unemployed	< 3000	Yes	Heroin	Yes	Yes	No	No	Yes	Yes	Active	No	No	No	3	2017-2021	25-34 yrs	Middile (7-9 years)
alive	2020	IDU	Married	Middile (7-9 years)	Unemployed	< 3000	Yes	Heroin	Yes	No	No	No	Yes	Yes	Active	No	No	No	3	2017-2021	25-34 yrs	Middile (7-9 years)
alive	2020	IDU	not married	Primary (0-6 years)	Unemployed	< 3000	Yes	Heroin	Yes	No	No	No	Yes	Yes	Active	Yes	Yes	No	3	2017-2021	25-34 yrs	Primary (0-6 years)
alive	2020	IDU	Married	Middile (7-9 years)	Unemployed	3000-6000	Yes	Heroin	No	No	No	No	Yes	Yes	Active	No	No	No	3	2017-2021	25-34 yrs	Middile (7-9 years)
alive	2020	IDU	Married	Higher (10-12 years)	Unemployed	3000-6000	Yes	Heroin	No	No	No	No	Yes	Yes	Active	Yes	Yes	No	3	2017-2021		Higher (10-12 years)
alive	2020	IDU	Married	Higher (10-12 years)	Empolyed	6001-10,000	Yes	Heroin	No	No	No	No	Yes	Yes	Active	No	No	No	3	2017-2021	25-34 yrs	Higher (10-12 years)
alive	2020	IDU	not married	Middile (7-9 years)	Unemployed	3000-6000	Yes	Heroin	Yes	Yes	No	No	Yes	Yes	Active	No	No	No	3	2017-2021	18-24 yrs	Middile (7-9 years)
alive	2020	IDU	Married	Middile (7-9 years)	Unemployed	< 3000	Yes	Heroin	No	Yes	No	No	Yes	Yes	Active	No	No	No	3	2017-2021	25-34 yrs	Middile (7-9 years)
alive	2020	IDU	not married	Higher (10-12 years)	Unemployed	3000-6000	Yes	Heroin	Yes	Yes	No	No	Yes	Yes	Active	No	No	No	3	2017-2021	25-34 yrs	Higher (10-12 years)
alive	2020	IDU	Married	Graduate and above	Unemployed	3000-6000	Yes	Heroin	No	Yes	No	No	Yes	Yes	Active	No	No	No	3	2017-2021	25-34 yrs	Graduate and above
alive	2020	IDU	Divorced/separated	Middile (7-9 years)	Unemployed	3000-6000	No	Heroin	Yes	Yes	No	No	Yes	Yes	Active	Yes	Yes	No	3	2017-2021	35+ yrs	Middile (7-9 years)
alive	2020	IDU	Divorced/separated	Middile (7-9 years)	self-empolyed	> 10,000	Yes	Heroin	No	Yes	No	No	Yes	Yes	Active	No	No	No	3	2017-2021	25-34 yrs	Middile (7-9 years)
alive	2020	IDU	Married	Middile (7-9 years)	self-empolyed	3000-6000	No	Heroin	Yes	Yes	No	No	Yes	Yes	Active	No	No	No	3	2017-2021	25-34 yrs	Middile (7-9 years)
alive	2020	IDU	Married	Higher (10-12 years)	Empolyed	3000-6000	Yes	Heroin	Yes	Yes	No	No	Yes	Yes	Active	No	No	No	3	2017-2021	18-24 yrs	Higher (10-12 years)
alive	2020	IDU	Divorced/separated	Primary (0-6 years)	Empolyed	3000-6000	Yes	Heroin	No	Yes	No	No	Yes	Yes	Active	Yes	Yes	No	3	2017-2021	35+ yrs	Primary (0-6 years)
alive	2020	IDU	not married	Middile (7-9 years)	Empolyed	3000-6000	Yes	Heroin	Yes	Yes	No	No	Yes	Yes	Active	Yes	Yes	No	3	2017-2021	25-34 yrs	Middile (7-9 years)
alive	2020	IDU	Married	Higher (10-12 years)	self-empolyed	> 10,000	Yes	Heroin	Yes	Yes	No	No	Yes	Yes	Active	No	No	No	3	2017-2021	25-34 yrs	Higher (10-12 years)
alive	2020	IDU	not married	Middile (7-9 years)	self-empolyed	> 10,000	Yes	Heroin	Yes	Yes	No	No	Yes	Yes	Active	No	No	No	3	2017-2021	18-24 yrs	Middile (7-9 years)
alive	2020	IDU	Married	Higher (10-12 years)	self-empolyed	< 3000	Yes	Heroin	Yes	Yes	No	No	Yes	Yes	Active	Yes	Yes	No	3	2017-2021	25-34 yrs	Higher (10-12 years)
alive	2020	IDU	not married	Middile (7-9 years)	Empolyed	< 3000	Yes	Heroin	Yes	No	No	No	Yes	Yes	Active	Yes	No	No	3	2017-2021	25-34 yrs	Middile (7-9 years)
alive	2020	IDU	not married	Primary (0-6 years)	Empolyed	> 10,000	Yes	Heroin	Yes	Yes	No	No	Yes	Yes	Active	No	No	No	3	2017-2021	18-24 yrs	Primary (0-6 years)
alive	2020	IDU	not married	Middile (7-9 years)	Empolyed	3000-6000	Yes	Heroin	Yes	Yes	No	No	Yes	Yes	Active	Yes	Yes	No	3	2017-2021	25-34 yrs	Middile (7-9 years)
alive	2020	IDU	not married	Middile (7-9 years)	Empolyed	3000-6000	Yes	Heroin	Yes	Yes	No	No	Yes	Yes	Active	No	No	No	3	2017-2021	25-34 yrs	Middile (7-9 years)
alive	2020	IDU	not married	Higher (10-12 years)	self-empolyed	< 3000	Yes	Heroin	No	Yes	No	No	Yes	Yes	Active	No	No	No	3	2017-2021	25-34 yrs	Higher (10-12 years)
alive	2020	IDU	Married	Middile (7-9 years)	self-empolyed	3000-6000	Yes	Heroin	No	Yes	No	No	Yes	Yes	Active	No	No	No	3	2017-2021	25-34 yrs	Middile (7-9 years)
alive	2020	IDU	Married	Middile (7-9 years)	self-empolyed	< 3000	Yes	Heroin	Yes	Yes	No	No	Yes	Yes	Active	No	No	No	3	2017-2021	18-24 yrs	Middile (7-9 years)
alive	2020	IDU	not married	Middile (7-9 years)	Empolyed	< 3000	Yes	Heroin	Yes	Yes	No	No	Yes	Yes	Active	No	No	No	3	2017-2021	18-24 yrs	Middile (7-9 years)
alive	2020	IDU	not married	Higher (10-12 years)	self-empolyed	3000-6000	Yes	Heroin	Yes	Yes	No	No	Yes	Yes	Active	No	No	No	3	2017-2021	18-24 yrs	Higher (10-12 years)
alive	2020	IDU	Married	Middile (7-9 years)	self-empolyed	3000-6000	Yes	Heroin	No	Yes	No	No	Yes	Yes	Active	No	No	No	3	2017-2021	25-34 yrs	Middile (7-9 years)
alive	2020	IDU	Married	Middile (7-9 years)	self-empolyed	3000-6000	Yes	Heroin	No	Yes	No	No	Yes	Yes	Active	No	No	No	3	2017-2021	35+ yrs	Middile (7-9 years)
alive	2020	IDU	not married	Middile (7-9 years)	self-empolyed	6001-10,000	Yes	Heroin	Yes	Yes	No	No	Yes	Yes	Active	No	No	No	3	2017-2021	35+ yrs	Middile (7-9 years)
alive	2020	IDU	not married	Higher (10-12 years)	self-empolyed	3000-6000	Yes	Heroin	No	Yes	No	No	Yes	Yes	Active	No	No	No	3	2017-2021	25-34 yrs	Higher (10-12 years)
alive	2020	IDU	Divorced/separated	Graduate and above	Empolyed	> 10,000	Yes	Heroin	Yes	Yes	No	No	Yes	Yes	Active	No	No	No	3	2017-2021	25-34 yrs	Graduate and above
alive	2020	IDU	Divorced/separated	Higher (10-12 years)	self-empolyed	3000-6000	Yes	Heroin	No	Yes	No	No	Yes	Yes	Active	No	No	No	3	2017-2021	35+ yrs	Higher (10-12 years)
alive	2020	IDU	Divorced/separated	Primary (0-6 years)	self-empolyed	> 10,000	Yes	Heroin	Yes	No	No	No	Yes	Yes	Active	No	No	No	3	2017-2021	25-34 yrs	Primary (0-6 years)
alive	2020	IDU	not married	Higher (10-12 years)	self-empolyed	> 10,000	Yes	Heroin	Yes	Yes	No	No	Yes	Yes	Active	No	No	No	3	2017-2021	25-34 yrs	Higher (10-12 years)
alive	2020	IDU	not married	Middile (7-9 years)	Empolyed	3000-6000	Yes	Heroin	Yes	Yes	No	No	Yes	Yes	Active	No	No	No	3	2017-2021	35+ yrs	Middile (7-9 years)
alive	2020	IDU	not married	Higher (10-12 years)	self-empolyed	< 3000	Yes	Heroin	Yes	Yes	No	No	Yes	Yes	Active	No	No	No	3	2017-2021	18-24 yrs	Higher (10-12 years)
alive	2020	IDU	not married	Higher (10-12 years)	self-empolyed	< 3000	Yes	Heroin	Yes	Yes	No	No	Yes	Yes	Active	No	No	No	3	2017-2021	25-34 yrs	Higher (10-12 years)
alive	2020	IDU	not married	Higher (10-12 years)	self-empolyed	3000-6000	Yes	Heroin	No	Yes	No	No	Yes	Yes	Active	No	No	No	3	2017-2021	25-34 yrs	Higher (10-12 years)
alive	2020	IDU	Married	Higher (10-12 years)	Empolyed	3000-6000	Yes	Heroin	Yes	Yes	No	No	Yes	Yes	Active	No	No	No	3	2017-2021	25-34 yrs	Higher (10-12 years)
alive	2020	IDU	Married	Higher (10-12 years)	Empolyed	> 10,000	Yes	Heroin	Yes	Yes	No	No	Yes	Yes	Active	Yes	Yes	No	3	2017-2021	25-34 yrs	Higher (10-12 years)
alive	2020	IDU	not married	Higher (10-12 years)	Empolyed	3000-6000	Yes	Heroin	Yes	Yes	No	No	Yes	Yes	Active	No	No	No	3	2017-2021	35+ yrs	Higher (10-12 years)
alive	2020	IDU	not married	Higher (10-12 years)	Empolyed	> 10,000	Yes	Heroin	Yes	Yes	No	No	Yes	Yes	Active	No	No	No	3	2017-2021	18-24 yrs	Higher (10-12 years)
alive	2020	IDU	not married	Middile (7-9 years)	self-empolyed	3000-6000	Yes	Heroin	Yes	Yes	No	No	Yes	Yes	Active	No	No	No	3	2017-2021	18-24 yrs	Middile (7-9 years)
alive	2019	IDU	not married	Middile (7-9 years)	Unemployed	None	Yes	Heroin	No	Yes	No	No	Yes	Yes	Active	No	No	No	3	2017-2021	25-34 yrs	Middile (7-9 years)
alive	2019	IDU	not married	Literate	Unemployed	< 3000	Yes	Heroin	No	Yes	No	No	Yes	Yes	Active	Yes	No	No	3	2017-2021	18-24 yrs	Primary (0-6 years)
alive	2019	IDU	Married	Graduate and above	Unemployed	< 3000	Yes	Heroin	No	Yes	No	No	Yes	Yes	Active	No	No	No	3	2017-2021	35+ yrs	Graduate and above
alive	2019	IDU	not married	Graduate and above	Unemployed	< 3000	Yes	Heroin	No	Yes	No	No	Yes	Yes	Drop	No	No	No	3	2017-2021	18-24 yrs	Graduate and above
alive	2019	IDU	not married	Higher (10-12 years)	self-empolyed	3000-6000	Yes	Heroin	No	Yes	No	No	Yes	Yes	Drop	Yes	Yes	No	3	2017-2021	25-34 yrs	Higher (10-12 years)
alive	2019	IDU	not married	Graduate and above	Empolyed	< 3000	Yes	Heroin	No	Yes	No	No	Yes	Yes	Active	No	No	No	3	2017-2021		Graduate and above
alive	2019	IDU	not married	Higher (10-12 years)	Empolyed	< 3000	Yes	Heroin	No	Yes	No	No	Yes	Yes	Active	Yes	Yes	No	3	2017-2021	25-34 yrs	Higher (10-12 years)
alive	2019	IDU	not married	Literate	Unemployed	< 3000	Yes	Heroin	No	Yes	No	No	Yes	Yes	Active	No	No	No	3	2017-2021	18-24 yrs	Primary (0-6 years)
alive	2019	IDU	not married	Middile (7-9 years)	Unemployed	None	Yes	Heroin	No	Yes	No	No	Yes	Yes	Active	Yes	Yes	No	3	2017-2021	35+ yrs	Middile (7-9 years)
alive	2019	IDU	not married	Higher (10-12 years)	Empolyed	None	Yes	Heroin	No	Yes	No	No	Yes	Yes	Drop	No	No	No	3	2017-2021	25-34 yrs	Higher (10-12 years)
alive	2019	IDU	not married	Middile (7-9 years)	Unemployed	None	Yes	Heroin	No	Yes	No	No	Yes	Yes	Active	Yes	Yes	No	3	2017-2021	35+ yrs	Middile (7-9 years)
alive	2019	IDU	not married	Literate	Unemployed	None	Yes	Heroin	No	Yes	No	No	Yes	Yes	Active	Yes	Yes	No	3	2017-2021	18-24 yrs	Primary (0-6 years)
alive	2019	IDU	not married	Middile (7-9 years)	Unemployed	None	Yes	Heroin	No	Yes	No	No	Yes	Yes	Active	No	No	No	3	2017-2021	25-34 yrs	Middile (7-9 years)
alive	2019	IDU	not married	Graduate and above	Empolyed	> 10,000	Yes	Heroin	No	Yes	No	No	Yes	Yes	Drop	No	No	No	3	2017-2021	25-34 yrs	Graduate and above
alive	2019	IDU	not married	Higher (10-12 years)	Unemployed	None	Yes	Heroin	No	Yes	No	No	Yes	Yes	Active	No	No	No	3	2017-2021	25-34 yrs	Higher (10-12 years)
alive	2019	IDU	not married	Higher (10-12 years)	Unemployed	None	Yes	Heroin	No	Yes	No	No	Yes	Yes	Drop	Yes	No	No	3	2017-2021	35+ yrs	Higher (10-12 years)
alive	2019	IDU	not married	Higher (10-12 years)	Unemployed	None	Yes	Heroin	No	Yes	No	No	Yes	Yes	Active	No	No	No	3	2017-2021	18-24 yrs	Higher (10-12 years)
alive	2019	IDU	not married	Higher (10-12 years)	Unemployed	None	Yes	Heroin	No	Yes	No	No	Yes	Yes	Active	Yes	Yes	No	3	2017-2021	25-34 yrs	Higher (10-12 years)
alive	2019	IDU	not married	Higher (10-12 years)	Unemployed	None	Yes	Heroin	No	Yes	No	No	Yes	Yes	Drop	No	No	No	3	2017-2021	18-24 yrs	Higher (10-12 years)
alive	2019	IDU	not married	Higher (10-12 years)	Unemployed	None	Yes	Heroin	No	Yes	No	No	Yes	Yes	Active	No	No	No	3	2017-2021	25-34 yrs	Higher (10-12 years)
alive	2019	IDU	not married	Primary (0-6 years)	Unemployed	None	Yes	Heroin	No	Yes	No	No	Yes	Yes	Active	Yes	Yes	No	3	2017-2021		Primary (0-6 years)
alive	2019	IDU	not married	Higher (10-12 years)	Unemployed	None	Yes	Heroin	No	Yes	No	No	Yes	Yes	Active	Yes	Yes	No	3	2017-2021	18-24 yrs	Higher (10-12 years)
alive	2019	IDU	Married	Higher (10-12 years)	Unemployed	None	Yes	Heroin	No	Yes	No	No	Yes	Yes	Drop	Yes	Yes	No	3	2017-2021	25-34 yrs	Higher (10-12 years)
alive	2019	IDU	Married	Higher (10-12 years)	Unemployed	None	Yes	Heroin	No	Yes	No	No	Yes	Yes	Active	No	No	No	3	2017-2021	35+ yrs	Higher (10-12 years)
alive	2019	IDU	not married	Higher (10-12 years)	Unemployed	None	Yes	Heroin	No	Yes	No	No	Yes	Yes	Active	No	No	No	3	2017-2021	25-34 yrs	Higher (10-12 years)
alive	2019	IDU	not married	Middile (7-9 years)	Unemployed	None	Yes	Heroin	No	Yes	No	No	Yes	Yes	Active	Yes	Yes	No	3	2017-2021	18-24 yrs	Middile (7-9 years)
alive	2019	IDU	not married	Middile (7-9 years)	Unemployed	None	Yes	Heroin	No	Yes	No	No	Yes	Yes	Active	No	No	No	3	2017-2021	35+ yrs	Middile (7-9 years)
alive	2019	IDU	not married	Graduate and above	Unemployed	None	Yes	Heroin	No	Yes	No	No	Yes	Yes	Active	Yes	Yes	No	3	2017-2021	18-24 yrs	Graduate and above
alive	2019	IDU	not married	Graduate and above	Unemployed	> 10,000	Yes	Heroin	No	Yes	No	No	Yes	Yes	Drop	No	No	No	3	2017-2021	18-24 yrs	Graduate and above
alive	2019	IDU	not married	Higher (10-12 years)	Unemployed	None	Yes	Heroin	No	Yes	No	No	Yes	Yes	Active	Yes	Yes	No	3	2017-2021	18-24 yrs	Higher (10-12 years)
alive	2019	IDU	not married	Higher (10-12 years)	Unemployed	> 10,000	Yes	Heroin	No	Yes	No	No	Yes	Yes	Active	Yes	Yes	No	3	2017-2021	25-34 yrs	Higher (10-12 years)
alive	2019	IDU	not married	Graduate and above	Empolyed	> 10,000	Yes	Heroin	No	Yes	No	No	Yes	Yes	Drop	No	No	No	3	2017-2021	18-24 yrs	Graduate and above
alive	2019	IDU	not married	Higher (10-12 years)	Unemployed	None	Yes	Heroin	No	Yes	No	No	Yes	Yes	Active	No	No	No	3	2017-2021	25-34 yrs	Higher (10-12 years)
alive	2019	IDU	not married	Higher (10-12 years)	Unemployed	None	Yes	Heroin	No	Yes	No	No	Yes	Yes	Active	Yes	Yes	No	3	2017-2021	18-24 yrs	Higher (10-12 years)
alive	2019	IDU	not married	Higher (10-12 years)	Unemployed	None	Yes	Heroin	No	Yes	No	No	Yes	Yes	Active	No	No	No	3	2017-2021	25-34 yrs	Higher (10-12 years)
alive	2019	IDU	not married	Higher (10-12 years)	Unemployed	None	Yes	Heroin	No	Yes	No	No	Yes	Yes	Active	Yes	Yes	No	3	2017-2021		Higher (10-12 years)
alive	2019	IDU	not married	Higher (10-12 years)	Unemployed	None	Yes	Heroin	No	Yes	No	No	Yes	Yes	Active	No	No	No	3	2017-2021	25-34 yrs	Higher (10-12 years)
alive	2019	IDU	not married	Higher (10-12 years)	Unemployed	None	Yes	Heroin	No	Yes	No	No	Yes	Yes	Active	No	No	No	3	2017-2021	18-24 yrs	Higher (10-12 years)
alive	2019	IDU	Married	Higher (10-12 years)	Unemployed	None	Yes	Heroin	No	Yes	No	No	Yes	Yes	Active	No	No	No	3	2017-2021	25-34 yrs	Higher (10-12 years)
alive	2019	IDU	not married	Higher (10-12 years)	Unemployed	None	Yes	Heroin	No	Yes	No	No	Yes	Yes	Active	No	No	No	3	2017-2021	35+ yrs	Higher (10-12 years)
alive	2019	IDU	Married	Higher (10-12 years)	Unemployed	None	Yes	Heroin	No	Yes	No	No	Yes	Yes	Active	No	No	No	3	2017-2021	35+ yrs	Higher (10-12 years)
alive	2019	IDU	not married	Higher (10-12 years)	Unemployed	None	Yes	Heroin	No	Yes	No	No	Yes	Yes	Active	No	No	No	3	2017-2021	25-34 yrs	Higher (10-12 years)
alive	2019	IDU	not married	Higher (10-12 years)	Unemployed	None	Yes	Heroin	No	Yes	No	No	Yes	Yes	Active	No	No	No	3	2017-2021	35+ yrs	Higher (10-12 years)
alive	2019	IDU	not married	Higher (10-12 years)	Unemployed	None	Yes	Heroin	No	Yes	No	No	Yes	Yes	Drop	No	No	No	3	2017-2021	25-34 yrs	Higher (10-12 years)
alive	2019	IDU	not married	Higher (10-12 years)	Unemployed	None	Yes	Heroin	No	Yes	No	No	Yes	Yes	Active	Yes	Yes	No	3	2017-2021	25-34 yrs	Higher (10-12 years)
alive	2019	IDU	Married	Higher (10-12 years)	Unemployed	None	Yes	Heroin	No	Yes	No	No	Yes	Yes	Active	Yes	Yes	No	3	2017-2021	25-34 yrs	Higher (10-12 years)
alive	2019	IDU	not married	Middile (7-9 years)	Unemployed	3000-6000	Yes	Heroin	No	Yes	No	No	Yes	Yes	Active	No	No	No	3	2017-2021	18-24 yrs	Middile (7-9 years)
alive	2019	IDU	not married	Higher (10-12 years)	Unemployed	3000-6000	Yes	Heroin	No	Yes	No	No	Yes	Yes	Active	Yes	Yes	No	3	2017-2021	25-34 yrs	Higher (10-12 years)
alive	2019	IDU	not married	Middile (7-9 years)	Unemployed	3000-6000	Yes	Heroin	No	Yes	No	No	Yes	Yes	Active	No	No	No	3	2017-2021	25-34 yrs	Middile (7-9 years)
alive	2019	IDU	not married	Higher (10-12 years)	self-empolyed	< 3000	Yes	Heroin	No	Yes	No	No	Yes	Yes	Active	No	No	No	3	2017-2021	25-34 yrs	Higher (10-12 years)
alive	2019	IDU	not married	Higher (10-12 years)	self-empolyed	< 3000	Yes	Heroin	No	Yes	No	No	Yes	Yes	Active	No	No	No	3	2017-2021	25-34 yrs	Higher (10-12 years)
alive	2019	IDU	not married	Higher (10-12 years)	self-empolyed	< 3000	Yes	Heroin	No	Yes	No	No	Yes	Yes	Active	No	No	No	3	2017-2021	18-24 yrs	Higher (10-12 years)
alive	2019	IDU	Married	Higher (10-12 years)	Unemployed	< 3000	Yes	Heroin	No	Yes	No	No	Yes	Yes	Active	No	No	No	3	2017-2021	25-34 yrs	Higher (10-12 years)
alive	2019	IDU	not married	Higher (10-12 years)	Unemployed	< 3000	Yes	Heroin	No	Yes	No	No	Yes	Yes	Active	No	No	No	3	2017-2021	18-24 yrs	Higher (10-12 years)
alive	2019	IDU	not married	Higher (10-12 years)	Unemployed	None	Yes	Heroin	No	Yes	No	No	Yes	Yes	Drop	No	No	No	3	2017-2021	18-24 yrs	Higher (10-12 years)
alive	2019	IDU	not married	Middile (7-9 years)	Unemployed	None	Yes	Heroin	No	Yes	No	No	Yes	Yes	Drop	No	No	No	3	2017-2021	25-34 yrs	Middile (7-9 years)
alive	2019	IDU	not married	Higher (10-12 years)	Unemployed	None	Yes	Heroin	No	Yes	No	No	Yes	Yes	Drop	No	No	No	3	2017-2021	25-34 yrs	Higher (10-12 years)
alive	2019	IDU	not married	Higher (10-12 years)	Empolyed	6001-10,000	Yes	Heroin	No	Yes	No	No	Yes	Yes	Active	No	No	No	3	2017-2021	35+ yrs	Higher (10-12 years)
alive	2019	IDU	not married	Middile (7-9 years)	Unemployed	3000-6000	Yes	Heroin	No	Yes	No	No	Yes	Yes	Active	Yes	Yes	No	3	2017-2021	25-34 yrs	Middile (7-9 years)
alive	2019	IDU	not married	Middile (7-9 years)	Unemployed	3000-6000	Yes	Heroin	No	Yes	No	No	Yes	Yes	Active	Yes	No	No	3	2017-2021	25-34 yrs	Middile (7-9 years)
alive	2019	IDU	not married	Higher (10-12 years)	Empolyed	None	Yes	Heroin	No	Yes	No	No	Yes	Yes	Active	Yes	Yes	No	3	2017-2021	18-24 yrs	Higher (10-12 years)
alive	2019	IDU	not married	Middile (7-9 years)	Unemployed	3000-6000	Yes	Heroin	No	Yes	No	No	Yes	Yes	Drop	No	No	No	3	2017-2021	18-24 yrs	Middile (7-9 years)
alive	2019	IDU	not married	Middile (7-9 years)	Unemployed	3000-6000	Yes	Heroin	No	Yes	No	No	Yes	Yes	Active	Yes	No	No	3	2017-2021	18-24 yrs	Middile (7-9 years)
alive	2019	IDU	not married	Middile (7-9 years)	Unemployed	3000-6000	Yes	Heroin	No	Yes	No	No	Yes	Yes	Active	Yes	Yes	No	3	2017-2021	18-24 yrs	Middile (7-9 years)
alive	2019	IDU	not married	Middile (7-9 years)	Unemployed	3000-6000	Yes	Heroin	No	Yes	No	No	Yes	Yes	Active	No	No	No	3	2017-2021	35+ yrs	Middile (7-9 years)
alive	2019	IDU	not married	Middile (7-9 years)	Unemployed	3000-6000	Yes	Heroin	No	Yes	No	No	Yes	Yes	Active	No	No	No	3	2017-2021	18-24 yrs	Middile (7-9 years)
alive	2019	IDU	not married	Middile (7-9 years)	Unemployed	3000-6000	Yes	Heroin	No	Yes	No	No	Yes	Yes	Active	No	No	No	3	2017-2021	18-24 yrs	Middile (7-9 years)
alive	2019	IDU	not married	Middile (7-9 years)	Unemployed	3000-6000	Yes	Heroin	No	Yes	No	No	Yes	Yes	Active	No	No	No	3	2017-2021	18-24 yrs	Middile (7-9 years)
alive	2020	IDU	Married	Graduate and above	Unemployed	< 3000	Yes	Heroin	No	Yes	No	No	Yes	Yes	Active	Yes	Yes	No	3	2017-2021	35+ yrs	Graduate and above
alive	2020	IDU	not married	Middile (7-9 years)	Unemployed	3000-6000	Yes	Heroin	No	Yes	No	No	Yes	Yes	Active	Yes	Yes	No	3	2017-2021	25-34 yrs	Middile (7-9 years)
alive	2020	IDU	not married	Higher (10-12 years)	Empolyed	> 10,000	Yes	Heroin	No	Yes	No	No	Yes	Yes	Active	Yes	No	No	3	2017-2021		Higher (10-12 years)
alive	2020	IDU	Divorced/separated	Graduate and above	Empolyed	> 10,000	Yes	Heroin	No	Yes	No	No	Yes	Yes	Active	Yes	Yes	No	3	2017-2021	25-34 yrs	Graduate and above
alive	2020	IDU	not married	Higher (10-12 years)	Empolyed	6001-10,000	Yes	Heroin	No	Yes	No	No	Yes	Yes	Active	No	No	No	3	2017-2021	18-24 yrs	Higher (10-12 years)
alive	2020	IDU	not married	Higher (10-12 years)	Empolyed	6001-10,000	Yes	Heroin	Yes	Yes	No	No	Yes	Yes	Active	No	No	No	3	2017-2021	18-24 yrs	Higher (10-12 years)
alive	2020	IDU	Married	Middile (7-9 years)	self-empolyed	3000-6000	Yes	Heroin	Yes	Yes	No	No	Yes	Yes	Active	No	No	No	3	2017-2021	35+ yrs	Middile (7-9 years)
alive	2020	IDU	Married	Higher (10-12 years)	Empolyed	> 10,000	Yes	Heroin	Yes	Yes	No	No	Yes	Yes	Active	No	No	No	3	2017-2021	25-34 yrs	Higher (10-12 years)
alive	2020	IDU	Divorced/separated	Higher (10-12 years)	self-empolyed	6001-10,000	Yes	Heroin	Yes	Yes	No	No	Yes	Yes	Drop	No	No	No	3	2017-2021	25-34 yrs	Higher (10-12 years)
alive	2020	IDU	not married	Middile (7-9 years)	Empolyed	> 10,000	Yes	Heroin	Yes	Yes	No	No	Yes	Yes	Active	No	No	No	3	2017-2021	18-24 yrs	Middile (7-9 years)
alive	2020	IDU	not married	Higher (10-12 years)	Unemployed	None	Yes	Heroin	Yes	Yes	No	No	Yes	Yes	Drop	No	No	No	3	2017-2021	18-24 yrs	Higher (10-12 years)
alive	2020	IDU	Married	Higher (10-12 years)	Unemployed	6001-10,000	Yes	Heroin	No	Yes	No	No	Yes	Yes	Active	No	No	No	3	2017-2021	18-24 yrs	Higher (10-12 years)
alive	2020	IDU	not married	Higher (10-12 years)	Unemployed	3000-6000	Yes	Heroin	Yes	Yes	No	No	Yes	Yes	Active	No	No	No	3	2017-2021	25-34 yrs	Higher (10-12 years)
alive	2020	IDU	Married	Graduate and above	Unemployed	< 3000	Yes	Heroin	Yes	Yes	No	No	Yes	Yes	Active	No	No	No	3	2017-2021	18-24 yrs	Graduate and above
alive	2020	IDU	not married	Higher (10-12 years)	Unemployed	< 3000	Yes	Heroin	Yes	Yes	No	No	Yes	Yes	Active	No	No	No	3	2017-2021	25-34 yrs	Higher (10-12 years)
alive	2020	IDU	not married	Higher (10-12 years)	Unemployed	< 3000	Yes	Heroin	Yes	Yes	No	No	Yes	Yes	Active	No	No	No	3	2017-2021	18-24 yrs	Higher (10-12 years)
alive	2020	IDU	not married	Middile (7-9 years)	Unemployed	< 3000	Yes	Heroin	Yes	Yes	No	No	Yes	Yes	Active	No	No	No	3	2017-2021	35+ yrs	Middile (7-9 years)
alive	2020	IDU	Married	Higher (10-12 years)	Unemployed	< 3000	Yes	Heroin	Yes	Yes	No	No	Yes	Yes	Active	No	No	No	3	2017-2021	35+ yrs	Higher (10-12 years)
alive	2020	IDU	not married	Higher (10-12 years)	Unemployed	< 3000	Yes	Heroin	Yes	Yes	No	No	Yes	Yes	Active	Yes	No	No	3	2017-2021	25-34 yrs	Higher (10-12 years)
alive	2020	IDU	not married	Higher (10-12 years)	Empolyed	< 3000	Yes	Heroin	Yes	Yes	No	No	Yes	Yes	Active	Yes	No	No	3	2017-2021		Higher (10-12 years)
alive	2020	IDU	not married	Graduate and above	Empolyed	< 3000	Yes	Heroin	Yes	Yes	No	No	Yes	Yes	Active	No	No	No	3	2017-2021	35+ yrs	Graduate and above
alive	2020	IDU	not married	Higher (10-12 years)	Unemployed	< 3000	Yes	Heroin	Yes	Yes	No	No	Yes	Yes	Active	No	No	No	3	2017-2021	25-34 yrs	Higher (10-12 years)
alive	2020	IDU	not married	Higher (10-12 years)	Unemployed	< 3000	Yes	Heroin	Yes	Yes	No	No	Yes	Yes	Active	No	No	No	3	2017-2021	25-34 yrs	Higher (10-12 years)
alive	2020	IDU	not married	Higher (10-12 years)	Unemployed	< 3000	Yes	Heroin	Yes	Yes	No	No	Yes	Yes	Active	No	No	No	3	2017-2021	18-24 yrs	Higher (10-12 years)
alive	2020	IDU	not married	Higher (10-12 years)	Unemployed	< 3000	Yes	Heroin	Yes	Yes	No	No	Yes	Yes	Active	No	No	No	3	2017-2021	35+ yrs	Higher (10-12 years)
alive	2020	IDU	not married	Higher (10-12 years)	Empolyed	3000-6000	Yes	Heroin	Yes	Yes	No	No	Yes	Yes	Active	No	No	No	3	2017-2021	35+ yrs	Higher (10-12 years)
alive	2020	IDU	not married	Higher (10-12 years)	Empolyed	3000-6000	Yes	Heroin	Yes	Yes	No	No	Yes	Yes	Active	No	No	No	3	2017-2021	18-24 yrs	Higher (10-12 years)
alive	2020	IDU	not married	Higher (10-12 years)	Empolyed	3000-6000	Yes	Heroin	Yes	Yes	No	No	Yes	Yes	Active	Yes	Yes	No	3	2017-2021	18-24 yrs	Higher (10-12 years)
alive	2020	IDU	not married	Higher (10-12 years)	Empolyed	3000-6000	Yes	Heroin	Yes	Yes	No	No	Yes	Yes	Active	No	No	No	3	2017-2021		Higher (10-12 years)
alive	2020	IDU	Married	Higher (10-12 years)	Empolyed	3000-6000	Yes	Heroin	Yes	Yes	No	No	Yes	Yes	Active	No	No	No	3	2017-2021	25-34 yrs	Higher (10-12 years)
alive	2019	IDU	Divorced/separated	Higher (10-12 years)	self-empolyed	3000-6000	Yes	Heroin	No	Yes	No	No	Yes	Yes	Active	No			3	2017-2021		Higher (10-12 years)
alive	2019	IDU	not married	Higher (10-12 years)	Unemployed	None	Yes	Heroin	No	Yes	No	No	Yes	Yes	Active	No			3	2017-2021	25-34 yrs	Higher (10-12 years)
alive	2019	IDU	not married	Middile (7-9 years)	Unemployed	None	Yes	Heroin	No	Yes	No	No	Yes	Yes	Active	No			3	2017-2021	18-24 yrs	Middile (7-9 years)
alive	2019	IDU	Married	Middile (7-9 years)	Empolyed	3000-6000	Yes	Heroin	No	Yes	No	No	Yes	Yes	Active	No			3	2017-2021	25-34 yrs	Middile (7-9 years)
alive	2019	IDU	Married	Higher (10-12 years)	self-empolyed	3000-6000	Yes	Heroin	No	Yes	No	No	Yes	Yes	Active	No			3	2017-2021	35+ yrs	Higher (10-12 years)
alive	2019	IDU	Married	Higher (10-12 years)	Unemployed	None	Yes	Heroin	No	Yes	No	No	Yes	Yes	Active	No			3	2017-2021	18-24 yrs	Higher (10-12 years)
alive	2019	IDU	Married	Middile (7-9 years)	self-empolyed	3000-6000	Yes	Heroin	No	Yes	No	No	Yes	Yes	Active	No			3	2017-2021		Middile (7-9 years)
alive	2019	IDU	Married	Middile (7-9 years)	Unemployed	None	Yes	Heroin	No	Yes	No	No	Yes	Yes	Active	No			3	2017-2021	25-34 yrs	Middile (7-9 years)
alive	2019	IDU	Married	Higher (10-12 years)	self-empolyed	3000-6000	Yes	Heroin	No	Yes	No	No	Yes	Yes	Drop	No			3	2017-2021	35+ yrs	Higher (10-12 years)
alive	2019	IDU	Married	Higher (10-12 years)	Empolyed	> 10,000	Yes	Heroin	No	Yes	No	No	Yes	Yes	Active	No			3	2017-2021	35+ yrs	Higher (10-12 years)
alive	2019	IDU	Married	Middile (7-9 years)	Unemployed	None	Yes	Heroin	No	Yes	No	No	Yes	Yes	Active	No			3	2017-2021		Middile (7-9 years)
alive	2019	IDU	Married	Higher (10-12 years)	self-empolyed	> 10,000	Yes	Heroin	No	Yes	No	No	Yes	Yes	Active	No			3	2017-2021	35+ yrs	Higher (10-12 years)
alive	2019	IDU	not married	Higher (10-12 years)	Unemployed	None	Yes	Heroin	No	Yes	No	No	Yes	Yes	Active	No			3	2017-2021	25-34 yrs	Higher (10-12 years)
alive	2019	IDU	Divorced/separated	Higher (10-12 years)	self-empolyed	> 10,000	Yes	Heroin	No	Yes	No	No	Yes	Yes	Drop	No			3	2017-2021	35+ yrs	Higher (10-12 years)
alive	2019	IDU	Married	Higher (10-12 years)	Empolyed	> 10,000	Yes	Heroin	No	Yes	No	No	Yes	Yes	Active	No			3	2017-2021	25-34 yrs	Higher (10-12 years)
alive	2019	IDU	Married	Middile (7-9 years)	Empolyed	> 10,000	Yes	Heroin	No	Yes	No	No	Yes	Yes	Active	No			3	2017-2021	35+ yrs	Middile (7-9 years)
alive	2019	IDU	Divorced/separated	Middile (7-9 years)	Unemployed	3000-6000	Yes	Heroin	No	Yes	No	No	Yes	Yes	Active	No			3	2017-2021	25-34 yrs	Middile (7-9 years)
alive	2019	IDU	Divorced/separated	Higher (10-12 years)	self-empolyed	> 10,000	Yes	Heroin	No	Yes	No	No	Yes	Yes	Active	No			3	2017-2021	25-34 yrs	Higher (10-12 years)
alive	2019	IDU	Married	Higher (10-12 years)	self-empolyed	6001-10,000	Yes	Heroin	No	Yes	No	No	Yes	Yes	Active	No			3	2017-2021	18-24 yrs	Higher (10-12 years)
alive	2019	IDU	not married	Middile (7-9 years)	Empolyed	6001-10,000	Yes	Heroin	No	Yes	No	No	Yes	Yes	Active	No			3	2017-2021	18-24 yrs	Middile (7-9 years)
alive	2019	IDU	Married	Higher (10-12 years)	Unemployed	None	Yes	Heroin	No	Yes	No	No	Yes	Yes	Active	No			3	2017-2021	35+ yrs	Higher (10-12 years)
alive	2019	IDU	not married	Middile (7-9 years)	Empolyed	< 3000	Yes	Heroin	No	Yes	No	No	Yes	Yes	Active	No			3	2017-2021	35+ yrs	Middile (7-9 years)
alive	2019	IDU	Married	Higher (10-12 years)	self-empolyed	6001-10,000	Yes	Heroin	No	Yes	No	No	Yes	Yes	Active	Yes	No		3	2017-2021	35+ yrs	Higher (10-12 years)
alive	2019	IDU	not married	Middile (7-9 years)	self-empolyed	3000-6000	Yes	Heroin	No	Yes	No	No	Yes	Yes	Active	No			3	2017-2021	25-34 yrs	Middile (7-9 years)
alive	2019	IDU	Married	Middile (7-9 years)	self-empolyed	3000-6000	Yes	Heroin	No	Yes	No	No	Yes	Yes	Active	No			3	2017-2021	25-34 yrs	Middile (7-9 years)
alive	2019	IDU	Married	Higher (10-12 years)	Unemployed	None	Yes	Heroin	No	Yes	No	No	Yes	Yes	Active	No			3	2017-2021	25-34 yrs	Higher (10-12 years)
alive	2019	IDU	Married	Middile (7-9 years)	self-empolyed	< 3000	Yes	Heroin	No	Yes	No	No	Yes	Yes	Active	No			3	2017-2021	35+ yrs	Middile (7-9 years)
alive	2019	IDU	not married	Middile (7-9 years)	self-empolyed	3000-6000	Yes	Heroin	No	Yes	No	No	Yes	Yes	Drop	No			3	2017-2021	25-34 yrs	Middile (7-9 years)
alive	2019	IDU	not married	Middile (7-9 years)	Unemployed	None	Yes	Heroin	No	Yes	No	No	Yes	Yes	Active	No			3	2017-2021	18-24 yrs	Middile (7-9 years)
alive	2019	IDU	Married	Higher (10-12 years)	Empolyed	> 10,000	Yes	Heroin	No	Yes	No	No	Yes	Yes	Active	No			3	2017-2021	35+ yrs	Higher (10-12 years)
alive	2019	IDU	Divorced/separated	Higher (10-12 years)	Unemployed	< 3000	Yes	Heroin	No	Yes	No	No	Yes	Yes	Active	No			3	2017-2021	25-34 yrs	Higher (10-12 years)
alive	2019	IDU	Married	Higher (10-12 years)	Empolyed	3000-6000	Yes	Heroin	No	Yes	No	No	Yes	Yes	Drop	No			3	2017-2021	35+ yrs	Higher (10-12 years)
alive	2019	IDU	not married	Middile (7-9 years)	Unemployed	None	Yes	Heroin	No	Yes	No	No	Yes	Yes	Active	No			3	2017-2021	18-24 yrs	Middile (7-9 years)
alive	2019	IDU	Divorced/separated	Higher (10-12 years)	Empolyed	3000-6000	Yes	Heroin	No	Yes	No	No	Yes	Yes	Active	No			3	2017-2021	25-34 yrs	Higher (10-12 years)
alive	2019	IDU	not married	Middile (7-9 years)	Empolyed	< 3000	Yes	Heroin	No	Yes	No	No	Yes	Yes	Active	No			3	2017-2021	18-24 yrs	Middile (7-9 years)
alive	2019	IDU	Divorced/separated	Higher (10-12 years)	Empolyed	< 3000	Yes	Heroin	No	Yes	No	No	Yes	Yes	Active	No			3	2017-2021	25-34 yrs	Higher (10-12 years)
alive	2019	IDU	Divorced/separated	Middile (7-9 years)	Unemployed	< 3000	Yes	Heroin	No	Yes	No	No	Yes	Yes	Active	No			3	2017-2021	35+ yrs	Middile (7-9 years)
alive	2019	IDU	not married	Middile (7-9 years)	Empolyed	3000-6000	Yes	Heroin	No	Yes	No	No	Yes	Yes	Active	No			3	2017-2021	35+ yrs	Middile (7-9 years)
alive	2019	IDU	not married	Middile (7-9 years)	Empolyed	3000-6000	Yes	Heroin	No	Yes	No	No	Yes	Yes	Active	No			3	2017-2021	18-24 yrs	Middile (7-9 years)
alive	2019	IDU	not married	Middile (7-9 years)	Empolyed	3000-6000	Yes	Heroin	No	Yes	No	No	Yes	Yes	Active	No			3	2017-2021	18-24 yrs	Middile (7-9 years)
alive	2019	IDU	Married	Higher (10-12 years)	Empolyed	< 3000	Yes	Heroin	No	Yes	No	No	Yes	Yes	Active	No			3	2017-2021	25-34 yrs	Higher (10-12 years)
alive	2019	IDU	Married	Middile (7-9 years)	Empolyed	> 10,000	Yes	Heroin	No	Yes	No	No	Yes	Yes	Active	No			3	2017-2021	35+ yrs	Middile (7-9 years)
alive	2019	IDU	not married	Higher (10-12 years)	Empolyed	3000-6000	Yes	Heroin	No	Yes	No	No	Yes	Yes	Active	No			3	2017-2021	35+ yrs	Higher (10-12 years)
alive	2019	IDU	not married	Middile (7-9 years)	Empolyed	3000-6000	Yes	Heroin	No	Yes	No	No	Yes	Yes	Active	No			3	2017-2021	18-24 yrs	Middile (7-9 years)
alive	2019	IDU	not married	Middile (7-9 years)	Empolyed	< 3000	Yes	Heroin	No	Yes	No	No	Yes	Yes	Active	No			3	2017-2021	25-34 yrs	Middile (7-9 years)
alive	2019	IDU	Married	Middile (7-9 years)	Empolyed	3000-6000	Yes	Heroin	No	Yes	No	No	Yes	Yes	Drop	Yes	Yes		3	2017-2021	25-34 yrs	Middile (7-9 years)
alive	2019	IDU	Married	Middile (7-9 years)	Empolyed	3000-6000	Yes	Heroin	No	Yes	No	No	Yes	Yes	Active	No			3	2017-2021	25-34 yrs	Middile (7-9 years)
alive	2019	IDU	not married	Higher (10-12 years)	Unemployed	< 3000	Yes	Heroin	No	Yes	No	No	Yes	Yes	Active	No			3	2017-2021	18-24 yrs	Higher (10-12 years)
alive	2020	IDU	Married	Higher (10-12 years)	self-empolyed	3000-6000	Yes	Heroin	No	Yes	No	No	Yes	Yes	Active	Yes	Yes		3	2017-2021	25-34 yrs	Higher (10-12 years)
alive	2020	IDU	not married	Higher (10-12 years)	Unemployed	None	Yes	Heroin	No	Yes	No	No	Yes	Yes	Active	No			3	2017-2021	18-24 yrs	Higher (10-12 years)
alive	2020	IDU	not married	Middile (7-9 years)	Unemployed	< 3000	Yes	Heroin	No	Yes	No	No	Yes	Yes	Active	No			3	2017-2021	25-34 yrs	Middile (7-9 years)
alive	2020	IDU	not married	Middile (7-9 years)	Unemployed	< 3000	Yes	Heroin	No	Yes	No	No	Yes	Yes	Active	No			3	2017-2021	25-34 yrs	Middile (7-9 years)
alive	2020	IDU	not married	Middile (7-9 years)	Unemployed	< 3000	Yes	Heroin	No	Yes	No	No	Yes	Yes	Active	No			3	2017-2021	25-34 yrs	Middile (7-9 years)
alive	2020	IDU	not married	Middile (7-9 years)	Unemployed	< 3000	Yes	Heroin	No	Yes	No	No	Yes	Yes	Active	No			3	2017-2021	18-24 yrs	Middile (7-9 years)
alive	2020	IDU	not married	Primary (0-6 years)	Empolyed	< 3000	Yes	Heroin	No	Yes	No	No	Yes	Yes	Active	No			3	2017-2021	25-34 yrs	Primary (0-6 years)
alive	2020	IDU	Married	Middile (7-9 years)	Empolyed	< 3000	Yes	Heroin	No	Yes	No	No	Yes	Yes	Active	No			3	2017-2021	25-34 yrs	Middile (7-9 years)
alive	2020	IDU	Married	Higher (10-12 years)	Unemployed	< 3000	Yes	Heroin	No	Yes	No	No	Yes	Yes	Active	No			3	2017-2021	25-34 yrs	Higher (10-12 years)
alive	2020	IDU	Married	Middile (7-9 years)	Unemployed	< 3000	Yes	Heroin	No	Yes	No	No	Yes	Yes	Active	No			3	2017-2021	25-34 yrs	Middile (7-9 years)
alive	2020	IDU	not married	Middile (7-9 years)	Unemployed	< 3000	Yes	Heroin	No	Yes	No	No	Yes	Yes	Active	No			3	2017-2021	18-24 yrs	Middile (7-9 years)
alive	2020	IDU	not married	Middile (7-9 years)	Unemployed	< 3000	Yes	Heroin	No	Yes	No	No	Yes	Yes	Active	No			3	2017-2021	18-24 yrs	Middile (7-9 years)
alive	2020	IDU	Married	Middile (7-9 years)	Unemployed	< 3000	Yes	Heroin	No	Yes	No	No	Yes	Yes	Active	No			3	2017-2021	25-34 yrs	Middile (7-9 years)
alive	2020	IDU	Divorced/separated	Higher (10-12 years)	Unemployed	< 3000	Yes	Heroin	Yes	Yes	No	No	Yes	Yes	Drop	Yes			3	2017-2021	18-24 yrs	Higher (10-12 years)
Dead	2020	IDU	not married	Higher (10-12 years)	Empolyed	6001-10,000	Yes	Heroin	Yes	Yes	No	No	Yes	Yes	Drop	No			3	2017-2021	18-24 yrs	Higher (10-12 years)
alive	2020	IDU	Married	Middile (7-9 years)	self-empolyed	3000-6000	Yes	Heroin	Yes	Yes	No	No	Yes	Yes	Active	No			3	2017-2021	35+ yrs	Middile (7-9 years)
alive	2020	IDU	not married	Higher (10-12 years)	Unemployed	< 3000	Yes	Heroin	Yes	Yes	No	No	Yes	Yes	Active	No			3	2017-2021	35+ yrs	Higher (10-12 years)
alive	2020	IDU	not married	Higher (10-12 years)	Unemployed	< 3000	Yes	Heroin	Yes	Yes	No	No	Yes	Yes	Active	No			3	2017-2021	35+ yrs	Higher (10-12 years)
alive	2020	IDU	not married	Higher (10-12 years)	Unemployed	< 3000	Yes	Heroin	Yes	Yes	No	No	Yes	Yes	Active	No			3	2017-2021	18-24 yrs	Higher (10-12 years)
Dead	2020	IDU	not married	Higher (10-12 years)	Unemployed	< 3000	Yes	Heroin	Yes	Yes	No	No	Yes	Yes	Drop	No			3	2017-2021	35+ yrs	Higher (10-12 years)
alive	2020	IDU	not married	Middile (7-9 years)	Unemployed	< 3000	Yes	Heroin	Yes	Yes	No	No	Yes	Yes	Active	No			3	2017-2021	25-34 yrs	Middile (7-9 years)
alive	2020	IDU	not married	Higher (10-12 years)	Empolyed	3000-6000	Yes	Heroin	Yes	Yes	No	No	Yes	Yes	Active	No			3	2017-2021	35+ yrs	Higher (10-12 years)
alive	2020	IDU	Married	Higher (10-12 years)	Unemployed	< 3000	Yes	Heroin	Yes	Yes	No	No	Yes	Yes	Active	No			3	2017-2021	25-34 yrs	Higher (10-12 years)
alive	2020	IDU	Married	Middile (7-9 years)	Unemployed	< 3000	Yes	Heroin	Yes	Yes	No	No	Yes	Yes	Active	No			3	2017-2021	35+ yrs	Middile (7-9 years)
alive	2020	IDU	Divorced/separated	Higher (10-12 years)	Unemployed	< 3000	Yes	Heroin	Yes	Yes	No	No	Yes	Yes	Active	No			3	2017-2021	35+ yrs	Higher (10-12 years)
alive	2020	IDU	Divorced/separated	Middile (7-9 years)	Empolyed	3000-6000	Yes	Heroin	Yes	Yes	No	No	Yes	Yes	Active	No			3	2017-2021	25-34 yrs	Middile (7-9 years)
alive	2020	IDU	Married	Higher (10-12 years)	Unemployed	< 3000	Yes	Heroin	Yes	Yes	No	No	Yes	Yes	Active	No			3	2017-2021	35+ yrs	Higher (10-12 years)
alive	2020	IDU	Married	Middile (7-9 years)	Empolyed	< 3000	Yes	Heroin	Yes	Yes	No	No	Yes	Yes	Drop	No			3	2017-2021	25-34 yrs	Middile (7-9 years)
alive	2020	IDU	Married	Higher (10-12 years)	Empolyed	3000-6000	Yes	Heroin	Yes	Yes	No	No	Yes	Yes	Active	No			3	2017-2021	25-34 yrs	Higher (10-12 years)
alive	2020	IDU	not married	Middile (7-9 years)	Empolyed	3000-6000	Yes	Heroin	Yes	Yes	No	No	Yes	Yes	Active	No			3	2017-2021	25-34 yrs	Middile (7-9 years)
alive	2020	IDU	not married	Middile (7-9 years)	Unemployed	< 3000	Yes	Heroin	Yes	Yes	No	No	Yes	Yes	Active	Yes			3	2017-2021	25-34 yrs	Middile (7-9 years)
alive	2020	IDU	not married	Higher (10-12 years)	Empolyed	3000-6000	Yes	Heroin	Yes	Yes	No	No	Yes	Yes	Active	No			3	2017-2021	18-24 yrs	Higher (10-12 years)
alive	2020	IDU	Married	Higher (10-12 years)	Empolyed	3000-6000	Yes	Heroin	Yes	Yes	No	No	Yes	Yes	Active	No			3	2017-2021	25-34 yrs	Higher (10-12 years)
alive	2020	IDU	Married	Middile (7-9 years)	Empolyed	6001-10,000	Yes	Heroin	Yes	Yes	No	No	Yes	Yes	Active	No			3	2017-2021	18-24 yrs	Middile (7-9 years)
alive	2020	IDU	Divorced/separated	Higher (10-12 years)	Unemployed	< 3000	Yes	Heroin	No	Yes	No	No	Yes	Yes	Active	No			3	2017-2021	25-34 yrs	Higher (10-12 years)
alive	2020	IDU	Married	Middile (7-9 years)	self-empolyed	3000-6000	Yes	Heroin	No	Yes	No	No	Yes	Yes	Active	No			3	2017-2021	35+ yrs	Middile (7-9 years)
alive	2020	IDU	Married	Middile (7-9 years)	Empolyed	3000-6000	Yes	Heroin	No	Yes	No	No	Yes	Yes	Active	No			3	2017-2021	25-34 yrs	Middile (7-9 years)
alive	2020	IDU	not married	Higher (10-12 years)	Empolyed	3000-6000	Yes	Heroin	No	Yes	No	No	Yes	Yes	Active	No			3	2017-2021	25-34 yrs	Higher (10-12 years)
alive	2020	IDU	not married	Higher (10-12 years)	Unemployed	3000-6000	Yes	Heroin	No	Yes	No	No	Yes	Yes	Active	No			3	2017-2021	25-34 yrs	Higher (10-12 years)
alive	2020	IDU	not married	Higher (10-12 years)	Unemployed	< 3000	Yes	Heroin	No	Yes	No	No	Yes	Yes	Active	No			3	2017-2021	18-24 yrs	Higher (10-12 years)
alive	2020	IDU	Married	Higher (10-12 years)	Unemployed	3000-6000	Yes	Heroin	No	Yes	No	No	Yes	Yes	Active	No			3	2017-2021	18-24 yrs	Higher (10-12 years)
alive	2020	IDU	Married	Higher (10-12 years)	Unemployed	3000-6000	Yes	Heroin	No	Yes	No	No	Yes	Yes	Active	No			3	2017-2021	18-24 yrs	Higher (10-12 years)
alive	2020	IDU	Divorced/separated	Higher (10-12 years)	Unemployed	3000-6000	Yes	Heroin	No	Yes	No	No	Yes	Yes	Active	No			3	2017-2021	35+ yrs	Higher (10-12 years)
alive	2020	IDU	not married	Higher (10-12 years)	Unemployed	3000-6000	Yes	Heroin	No	Yes	No	No	Yes	Yes	Active	No			3	2017-2021		Higher (10-12 years)
[truncated: 698 more rows]
